# Supplementary material for: 6-(4-Methyl­phen­yl)-3-(3,4,5-trimethoxy­phen­yl)-1,2,4-triazolo[3,4-b][1,3,4]thiadiazole
Source: Acta Crystallogr Sect E Struct Rep Online. 2008 Sep 30;64(Pt 10):o2040. doi: 10.1107/S1600536808030936 (PMC2959370; doi:10.1107/S1600536808030936)
Supplement: Supplementary file 2 [file e-64-o2040-Isup2.hkl]

# 
# h,k,l, Fc-squared, Fo-squared, sigma(Fo-squared) and status flag 
# 
data_I
_shelx_title ' R80729H in P2(1)/n' 
_shelx_refln_list_code          4 
_shelx_F_calc_maximum      126.77 
_exptl_crystal_F_000       800.00 
_reflns_d_resolution_high  0.7602 
 
loop_ 
 _symmetry_equiv_pos_as_xyz 
 'x, y, z' 
 '-x+1/2, y+1/2, -z+1/2' 
 '-x, -y, -z' 
 'x-1/2, -y-1/2, z-1/2' 
 
_cell_length_a     7.2613 
_cell_length_b    18.5188 
_cell_length_c    13.3138 
_cell_angle_alpha  90.000 
_cell_angle_beta  100.521 
_cell_angle_gamma  90.000 
 
_shelx_F_squared_multiplier     1.000 
 
loop_ 
 _refln_index_h 
 _refln_index_k 
 _refln_index_l 
 _refln_F_squared_calc 
 _refln_F_squared_meas 
 _refln_F_squared_sigma 
 _refln_observed_status 
   2   0   0      444.56      422.08     10.67 o 
   4   0   0       32.51       29.72      2.20 o 
   6   0   0      144.86      138.29      6.46 o 
   8   0   0      713.54      733.66     47.35 o 
   1   1   0      616.07      570.69      9.94 o 
   2   1   0     2775.13     2678.63     24.32 o 
   3   1   0       89.22       86.56      1.69 o 
   4   1   0        1.73        0.80      0.66 o 
   5   1   0      347.48      376.89      7.86 o 
   6   1   0      337.67      344.43      9.10 o 
   7   1   0      106.13       90.37      4.61 o 
   8   1   0      188.02      171.59      8.88 o 
   9   1   0       68.77       71.70      6.77 o 
   0   2   0      206.50      182.55      3.51 o 
   1   2   0       27.49       21.34      0.42 o 
   2   2   0     4355.29     4282.86     35.01 o 
   3   2   0      384.38      322.78      4.86 o 
   4   2   0      270.38      279.05      5.20 o 
   5   2   0       86.91       87.47      2.62 o 
   6   2   0       90.74       90.96      2.17 o 
   7   2   0       46.69       47.34      3.40 o 
   8   2   0       43.39       30.65     11.50 o 
   9   2   0        5.67        4.25      3.65 o 
   1   3   0      121.33      106.91      1.54 o 
   2   3   0      148.67      118.60      2.39 o 
   3   3   0      336.75      311.67      6.73 o 
   4   3   0        1.06        0.19      0.55 o 
   5   3   0       16.23       17.57      1.95 o 
   6   3   0        1.38        1.24      0.71 o 
   7   3   0      547.18      587.06     16.51 o 
   8   3   0       13.08       11.83      3.98 o 
   9   3   0      372.53      401.87     20.72 o 
   1   4   0        4.10       10.22      0.82 o 
   2   4   0      577.51      482.50      9.93 o 
   3   4   0     2069.15     1986.84     20.66 o 
   4   4   0       18.57       22.43      2.23 o 
   5   4   0     1404.67     1336.73     20.58 o 
   6   4   0        0.60       -0.12      1.92 o 
   7   4   0       32.49       29.46      8.33 o 
   8   4   0       44.40       35.58      9.98 o 
   9   4   0       38.76       43.87     22.58 o 
   1   5   0     1972.54     1817.63     16.63 o 
   2   5   0      742.22      687.68      5.91 o 
   3   5   0       75.93       74.08      1.83 o 
   4   5   0        7.94        9.86      1.03 o 
   5   5   0      168.72      203.52      6.31 o 
   6   5   0      566.60      573.36      9.95 o 
   7   5   0       24.62       25.55      7.63 o 
   8   5   0       31.55       35.71     10.42 o 
   9   5   0        3.13        6.25      5.03 o 
   0   6   0     1582.30     1457.96     10.46 o 
   1   6   0      653.38      655.61     18.50 o 
   2   6   0      374.92      400.63     11.49 o 
   3   6   0       53.62       34.53      0.75 o 
   4   6   0      931.22     1050.94     11.53 o 
   5   6   0      281.36      271.97      9.92 o 
   6   6   0     1008.64     1010.44     16.14 o 
   7   6   0       43.17       43.75      3.62 o 
   8   6   0       87.31       76.12      4.72 o 
   9   6   0       16.14       15.21      5.85 o 
   1   7   0      477.66      431.13      5.46 o 
   2   7   0     1575.91     1617.24     32.60 o 
   3   7   0      772.24      771.35     13.76 o 
   4   7   0      577.30      578.27      9.41 o 
   5   7   0      405.67      415.26      8.56 o 
   6   7   0      141.96      139.40      5.07 o 
   7   7   0       63.10       59.90      4.49 o 
   8   7   0      609.87      588.31     32.49 o 
   0   8   0    10475.37    10131.98     43.82 o 
   1   8   0      106.07      111.09      2.26 o 
   2   8   0      362.21      491.22      9.53 o 
   3   8   0     1428.61     1466.84     21.69 o 
   4   8   0      284.11      304.75      6.94 o 
   5   8   0      420.90      449.27     11.99 o 
   6   8   0      784.95      818.40     18.09 o 
   7   8   0        7.57        6.33      3.05 o 
   8   8   0      740.02      765.53     24.58 o 
   1   9   0       33.32       46.01      0.82 o 
   2   9   0     2810.44     2829.61     80.44 o 
   3   9   0      877.02      906.91     10.72 o 
   4   9   0      763.97      778.92     11.59 o 
   5   9   0        1.30        0.09      1.94 o 
   6   9   0      793.35      836.65     18.73 o 
   7   9   0       30.62       27.29      8.00 o 
   8   9   0        0.62       -1.31      4.89 o 
   0  10   0      203.99      317.97      7.20 o 
   1  10   0        0.25        0.35      0.55 o 
   2  10   0       19.15       14.17      2.46 o 
   3  10   0      437.47      430.73      7.36 o 
   4  10   0      124.52      141.06      4.33 o 
   5  10   0        0.39        0.36      1.07 o 
   6  10   0       16.01       11.31      3.62 o 
   7  10   0       48.09       55.23      6.87 o 
   8  10   0      680.34      777.45     36.80 o 
   1  11   0      648.76      602.43      7.79 o 
   2  11   0      158.93      166.28      4.39 o 
   3  11   0     1125.10     1176.68     19.39 o 
   4  11   0      521.02      508.85      9.71 o 
   5  11   0        6.82        9.74      2.29 o 
   6  11   0        3.54        2.91      1.25 o 
   7  11   0       76.98       78.17      4.57 o 
   8  11   0       25.44       23.25      7.08 o 
   0  12   0      584.13      598.72     11.00 o 
   1  12   0      403.82      399.85      8.92 o 
   2  12   0        8.01        6.20      1.94 o 
   3  12   0     1659.54     1664.42     26.16 o 
   4  12   0      703.39      706.31     11.66 o 
   5  12   0      300.22      281.38     10.64 o 
   6  12   0       64.29       58.53      3.64 o 
   7  12   0       33.43       26.23      8.56 o 
   8  12   0      137.54      145.52     10.87 o 
   1  13   0     1224.31     1130.56     15.68 o 
   2  13   0     1838.65     1803.98     35.10 o 
   3  13   0      280.82      275.89      6.42 o 
   4  13   0      232.10      258.29      8.25 o 
   5  13   0      553.11      551.28     13.57 o 
   6  13   0       18.74       18.91      6.64 o 
   7  13   0      164.00      165.11      6.42 o 
   0  14   0     1823.81     1745.74     30.65 o 
   1  14   0      626.72      602.24      9.51 o 
   2  14   0     1906.27     1859.62     33.66 o 
   3  14   0      549.25      532.49      9.52 o 
   4  14   0      111.86      104.56      4.68 o 
   5  14   0       20.78       19.41      4.71 o 
   6  14   0      307.38      314.57     12.32 o 
   7  14   0        6.86        4.57      2.56 o 
   1  15   0       82.80       80.24      2.31 o 
   2  15   0      218.53      228.84      7.99 o 
   3  15   0      365.98      345.43      9.60 o 
   4  15   0     1334.47     1370.12     32.27 o 
   5  15   0        7.46        8.35      2.23 o 
   6  15   0      123.01      123.28      8.59 o 
   7  15   0        8.75        7.44      4.68 o 
   0  16   0      185.64      184.39      6.86 o 
   1  16   0       14.79       20.52      4.16 o 
   2  16   0     2506.87     2380.36     35.77 o 
   3  16   0        2.31        3.57      1.91 o 
   4  16   0      398.52      396.57     12.93 o 
   5  16   0       10.29        6.68      2.39 o 
   6  16   0       64.07       57.19     11.99 o 
   7  16   0        4.57        4.39      2.89 o 
   1  17   0        4.88        5.39      1.98 o 
   2  17   0     1114.64     1045.89     26.27 o 
   3  17   0       77.50       63.54      4.41 o 
   4  17   0      172.09      155.27      6.73 o 
   5  17   0      155.01      150.04      7.66 o 
   6  17   0      623.83      629.60     27.52 o 
   0  18   0     1078.87     1019.28     33.05 o 
   1  18   0      142.20      131.05      4.42 o 
   2  18   0       36.70       28.07      6.04 o 
   3  18   0      309.41      321.45      9.09 o 
   4  18   0       95.58       94.96      5.15 o 
   5  18   0      127.53      124.46      4.99 o 
   6  18   0      365.15      320.89     13.11 o 
   1  19   0       21.95       20.67      5.97 o 
   2  19   0      262.81      259.98      8.05 o 
   3  19   0        0.89        3.35      1.52 o 
   4  19   0        1.18        3.45      2.06 o 
   5  19   0      106.03      109.24      4.78 o 
   0  20   0      402.93      408.89     17.96 o 
   1  20   0        2.81        2.30      2.67 o 
   2  20   0       16.25       12.22      3.38 o 
   3  20   0      247.48      277.33      7.30 o 
   4  20   0       20.30       14.24      3.81 o 
   5  20   0       74.91       71.86      7.54 o 
   1  21   0      528.92      527.62     13.88 o 
   2  21   0       40.23       33.94      9.83 o 
   3  21   0       79.60       73.85      5.20 o 
   4  21   0       78.09       83.18      5.95 o 
   0  22   0        4.98       17.08      6.56 o 
   1  22   0      243.52      272.46     11.86 o 
   2  22   0        7.24        7.61      3.18 o 
   3  22   0      154.97      160.47      9.69 o 
   4  22   0      188.74      212.48      7.98 o 
   1  23   0      342.17      341.30     16.57 o 
   2  23   0      516.17      550.80     15.44 o 
   3  23   0        6.04        3.35      2.99 o 
   0  24   0        6.49        0.11      4.35 o 
   1  24   0        5.41        7.30      7.30 o 
  -9   0   1       72.96       87.27     17.48 o 
  -7   0   1      169.42      171.55     10.61 o 
  -5   0   1     1413.70     1396.50     44.55 o 
  -3   0   1     2032.82     2067.62     16.76 o 
  -1   0   1     1153.63     1093.07      5.67 o 
   1   0   1     4761.04     4416.70     36.66 o 
   3   0   1     2192.88     2230.10     22.65 o 
   5   0   1      508.81      570.89     25.71 o 
   7   0   1      757.75      761.68     36.67 o 
   9   0   1        3.07        3.90      5.21 o 
  -9   1   1      642.96      659.19     34.52 o 
  -8   1   1      248.01      264.00     10.98 o 
  -7   1   1       25.42       30.47      2.76 o 
  -6   1   1       23.79       21.43      1.52 o 
  -5   1   1     1177.23     1115.21     16.52 o 
  -4   1   1       40.05       36.93      1.52 o 
  -3   1   1      124.87      159.18      2.64 o 
  -2   1   1       14.01        9.00      0.68 o 
  -1   1   1      436.13      434.55      5.85 o 
   1   1   1     1482.27     1399.59      7.76 o 
   2   1   1      818.92      761.90      4.94 o 
   3   1   1      404.04      434.33      8.51 o 
   4   1   1       29.93       18.75      1.15 o 
   5   1   1      976.04      962.48     14.77 o 
   6   1   1      262.71      279.50      7.76 o 
   7   1   1     1224.33     1249.66     29.43 o 
   8   1   1        0.10        4.26      3.76 o 
   9   1   1       43.99       43.90     10.52 o 
  -9   2   1       46.87       32.10     15.53 o 
  -8   2   1       21.77       20.21      6.08 o 
  -7   2   1     1193.41     1261.13     32.24 o 
  -6   2   1       89.56       98.56      3.42 o 
  -5   2   1      439.10      416.49      3.43 o 
  -4   2   1      368.55      391.49      6.69 o 
  -3   2   1      402.97      438.92      7.24 o 
  -1   2   1     2534.31     2509.37     29.18 o 
   1   2   1      869.51      809.10     11.74 o 
   2   2   1        8.10       12.42      0.65 o 
   3   2   1      261.19      239.27      4.44 o 
   4   2   1      146.65      119.04      2.91 o 
   5   2   1      281.88      283.87      9.11 o 
   6   2   1      602.57      594.67     12.93 o 
   7   2   1       77.34       72.45      3.33 o 
   8   2   1      635.21      641.31     27.84 o 
   9   2   1      212.87      209.23     20.32 o 
  -9   3   1       36.08       21.43     14.64 o 
  -8   3   1      385.30      437.54     22.25 o 
  -7   3   1        0.39        0.36      2.37 o 
  -6   3   1      551.03      532.24     17.86 o 
  -5   3   1        5.34        2.77      0.72 o 
  -4   3   1        3.64        4.74      0.64 o 
  -3   3   1     1778.68     1669.43     16.25 o 
  -2   3   1     5101.34     4868.24     25.82 o 
   0   3   1     4640.32     4271.05     36.45 o 
   1   3   1     2549.62     2362.67     20.41 o 
   2   3   1      834.79      815.62      8.34 o 
   3   3   1      587.66      604.50     10.96 o 
   4   3   1     1479.02     1469.44     17.82 o 
   5   3   1      580.03      556.88      9.48 o 
   6   3   1      148.77      152.37      5.46 o 
   7   3   1       38.82       39.35      2.82 o 
   8   3   1       16.37       20.50      7.18 o 
   9   3   1      122.94      118.28     10.00 o 
  -9   4   1        1.35        3.64      3.16 o 
  -8   4   1       97.26      105.81      6.28 o 
  -7   4   1      111.90      118.06      4.64 o 
  -6   4   1      230.62      227.30      6.68 o 
  -5   4   1      449.03      443.48      9.25 o 
  -4   4   1      857.53      834.51      9.73 o 
  -3   4   1      727.38      688.93      9.44 o 
  -2   4   1     2226.06     2089.36     24.61 o 
  -1   4   1      384.12      412.02      5.89 o 
   0   4   1      507.72      469.91      6.49 o 
   1   4   1     3027.74     2807.16     12.33 o 
   2   4   1       68.26       58.12      1.70 o 
   3   4   1       26.93       29.45      1.67 o 
   4   4   1      458.06      453.34      7.64 o 
   5   4   1       19.54       16.01      1.67 o 
   6   4   1      607.69      589.68     20.99 o 
   7   4   1       27.04       22.28      6.21 o 
   8   4   1      423.42      414.40     16.19 o 
   9   4   1       32.85       19.87     10.41 o 
  -9   5   1      234.73      257.72     16.60 o 
  -8   5   1      130.96      121.12      4.69 o 
  -7   5   1       33.73       28.98      4.80 o 
  -6   5   1      729.41      754.34     10.65 o 
  -5   5   1      196.85      194.86      6.47 o 
  -4   5   1       20.22       20.31      1.79 o 
  -3   5   1      531.63      530.28     11.42 o 
  -2   5   1      961.68      908.56      9.11 o 
  -1   5   1      885.97      876.36      6.33 o 
   0   5   1     1880.04     1757.98     19.79 o 
   1   5   1       43.49       35.92      0.89 o 
   2   5   1       85.58       95.31      1.88 o 
   3   5   1     1019.75     1006.81     17.54 o 
   4   5   1      650.13      683.70      6.96 o 
   5   5   1        0.24        0.83      0.77 o 
   6   5   1        0.39        1.46      1.91 o 
   7   5   1      102.02      103.28      3.88 o 
   8   5   1        0.03       -0.03      6.34 o 
   9   5   1      121.15       91.99     26.86 o 
  -9   6   1        1.86       -3.82      7.72 o 
  -8   6   1       24.90       22.66      8.18 o 
  -7   6   1      310.42      321.01     16.16 o 
  -6   6   1       28.14       24.63      6.36 o 
  -5   6   1        7.84        9.35      2.48 o 
  -4   6   1        2.77        2.63      0.99 o 
  -3   6   1      407.54      404.26      7.62 o 
  -1   6   1       35.28       42.08      1.01 o 
   0   6   1        0.32        1.05      0.53 o 
   1   6   1        6.53        7.46      0.74 o 
   2   6   1      684.83      716.19      9.50 o 
   3   6   1     1320.09     1284.65     12.67 o 
   4   6   1      679.45      748.48     11.60 o 
   5   6   1      385.74      364.77      5.89 o 
   6   6   1      471.99      452.16     13.32 o 
   7   6   1      144.39      150.45      8.28 o 
   8   6   1      425.39      438.15     14.93 o 
  -9   7   1        3.43        5.51      5.90 o 
  -8   7   1      297.70      294.70     13.04 o 
  -7   7   1        6.02        6.41      3.99 o 
  -6   7   1        4.24        2.34      1.56 o 
  -5   7   1       22.10       19.72      2.85 o 
  -4   7   1      774.56      828.38     27.02 o 
  -3   7   1      389.83      324.84      9.13 o 
  -2   7   1     1048.79     1144.50     18.85 o 
  -1   7   1      298.95      230.43      3.18 o 
   0   7   1     1739.50     1713.32     12.52 o 
   1   7   1       66.27       52.84      1.22 o 
   2   7   1     1130.45     1194.83     16.78 o 
   3   7   1      253.62      251.39      4.52 o 
   4   7   1        4.44        5.94      1.41 o 
   5   7   1      121.29      119.47      3.11 o 
   6   7   1       88.07       84.77      4.84 o 
   7   7   1       42.30       33.77      8.63 o 
   8   7   1      521.43      508.37     25.24 o 
  -8   8   1      106.88       91.40      6.96 o 
  -7   8   1       19.02       16.37      6.75 o 
  -6   8   1      271.57      285.94      7.51 o 
  -5   8   1      122.59      105.48      3.38 o 
  -4   8   1     1228.82     1276.94     22.04 o 
  -3   8   1     1812.37     2004.97     42.91 o 
  -2   8   1     1779.22     1883.15     26.78 o 
  -1   8   1      209.19      230.34      3.19 o 
   0   8   1     2974.80     2960.23     20.12 o 
   1   8   1      629.16      537.76      7.95 o 
   2   8   1      998.88     1121.64     10.52 o 
   3   8   1      803.24      760.16     10.24 o 
   4   8   1     1373.56     1438.78     25.55 o 
   5   8   1       49.27       47.31      4.06 o 
   6   8   1      771.14      780.14     36.33 o 
   7   8   1      157.45      170.83     12.60 o 
   8   8   1      132.99      128.48      9.38 o 
  -8   9   1       53.22       41.45     14.94 o 
  -7   9   1       15.96       13.85      7.47 o 
  -6   9   1      116.02      116.16      4.80 o 
  -5   9   1     1236.50     1255.53     21.25 o 
  -4   9   1       65.28       55.12      2.20 o 
  -3   9   1     1142.09     1185.11     34.32 o 
  -2   9   1      540.59      562.61     10.78 o 
  -1   9   1      636.84      597.26      8.87 o 
   0   9   1     3648.09     3772.23     28.76 o 
   1   9   1     2638.48     2646.31     37.28 o 
   2   9   1       22.30       25.08      1.10 o 
   3   9   1        5.46        2.75      0.65 o 
   4   9   1       12.41       13.25      1.67 o 
   5   9   1       43.05       52.70      2.55 o 
   6   9   1        0.07        2.00      2.46 o 
   7   9   1        5.80        6.70      3.19 o 
   8   9   1      215.27      215.44     12.46 o 
  -8  10   1      402.48      413.64     20.84 o 
  -7  10   1       47.79       46.49      6.82 o 
  -6  10   1      147.70      141.09      5.45 o 
  -5  10   1      495.52      515.85     11.64 o 
  -4  10   1      152.28      158.67      6.36 o 
  -3  10   1     1693.31     1774.07     70.76 o 
  -2  10   1     1332.78     1304.17     14.10 o 
  -1  10   1      238.81      247.00      4.84 o 
   0  10   1        3.40        3.87      1.01 o 
   1  10   1     1629.21     1729.18     16.37 o 
   2  10   1      118.07       94.18      3.48 o 
   3  10   1     1093.41     1113.88     17.83 o 
   4  10   1      475.57      488.77     13.17 o 
   5  10   1       48.56       48.51      3.28 o 
   6  10   1     1443.91     1490.12     38.31 o 
   7  10   1        4.17       -0.46      3.76 o 
   8  10   1       68.58       69.58      7.73 o 
  -8  11   1      442.08      455.98     15.67 o 
  -7  11   1      238.01      260.27     10.83 o 
  -6  11   1      430.79      437.31     14.01 o 
  -5  11   1      507.14      514.68     11.06 o 
  -4  11   1        0.30        1.10      1.07 o 
  -3  11   1     1275.71     1398.67     21.07 o 
  -2  11   1      761.46      714.62      6.62 o 
  -1  11   1       70.68       68.14      2.02 o 
   0  11   1       21.60       22.70      1.13 o 
   1  11   1     3310.71     3463.70     44.14 o 
   2  11   1     1250.32     1337.38     27.56 o 
   3  11   1       42.38       44.47      3.14 o 
   4  11   1      334.73      316.01      6.54 o 
   5  11   1      229.37      218.61      7.12 o 
   6  11   1        0.69        0.25      1.82 o 
   7  11   1      135.50      142.40      6.74 o 
   8  11   1      115.97      118.82      9.76 o 
  -8  12   1       36.42       39.00     10.88 o 
  -7  12   1        0.01        1.64      2.44 o 
  -6  12   1      150.66      143.10      6.21 o 
  -5  12   1        8.32       10.03      2.89 o 
  -4  12   1     1888.24     1937.10     23.03 o 
  -3  12   1      200.40      202.01      7.76 o 
  -2  12   1      598.60      536.36      7.98 o 
  -1  12   1      153.77      160.61      3.43 o 
   0  12   1      504.33      451.96      6.42 o 
   1  12   1       84.27       80.66      2.34 o 
   2  12   1      311.31      306.90      8.15 o 
   3  12   1       25.35       26.30      7.07 o 
   4  12   1      746.14      761.45     11.54 o 
   5  12   1       99.31      102.80      5.11 o 
   6  12   1      493.95      522.84     16.07 o 
   7  12   1       61.35       62.05      5.05 o 
   8  12   1      302.79      311.43     12.31 o 
  -8  13   1       59.82       64.86      8.59 o 
  -7  13   1        3.81        3.18      3.31 o 
  -6  13   1      526.11      544.73     15.60 o 
  -5  13   1      150.27      153.04      6.17 o 
  -4  13   1       98.18       99.10      4.49 o 
  -3  13   1      106.29      110.32      4.46 o 
  -2  13   1      338.37      332.44      9.54 o 
  -1  13   1     1079.28      995.54     18.27 o 
   0  13   1      256.93      215.70      4.62 o 
   1  13   1        8.16       10.97      1.38 o 
   2  13   1     1734.30     1664.55     27.45 o 
   3  13   1       60.71       60.69      3.65 o 
   4  13   1      534.13      577.86     10.84 o 
   5  13   1        4.34        4.13      2.24 o 
   6  13   1        0.05        1.16      1.59 o 
   7  13   1      280.16      292.33     12.15 o 
  -7  14   1        1.85        3.20      1.80 o 
  -6  14   1      110.38      106.46      5.41 o 
  -5  14   1     1064.60     1075.94     23.28 o 
  -4  14   1      913.25      875.26     17.39 o 
  -3  14   1       81.73       85.42      3.06 o 
  -2  14   1       69.68       63.55      3.04 o 
  -1  14   1        0.52        1.28      0.75 o 
   0  14   1      123.44      110.48      2.39 o 
   1  14   1       46.40       44.63      3.07 o 
   2  14   1       27.03       25.85      3.62 o 
   3  14   1      338.22      328.16      9.37 o 
   4  14   1        3.65        5.17      2.37 o 
   5  14   1       17.31       15.03      4.14 o 
   6  14   1       21.59       21.32      5.55 o 
   7  14   1       12.61       12.08      4.48 o 
  -7  15   1       34.53       25.07      8.48 o 
  -6  15   1        0.35        2.79      1.50 o 
  -5  15   1        7.89        3.23      2.57 o 
  -4  15   1      600.88      568.30     14.25 o 
  -3  15   1     1118.32     1132.72     18.07 o 
  -2  15   1      130.51      133.31      4.73 o 
  -1  15   1        8.29        7.83      1.55 o 
   0  15   1      844.71      836.31     11.17 o 
   1  15   1       42.75       45.45      2.11 o 
   2  15   1      215.12      195.36      8.10 o 
   3  15   1      454.43      415.50     10.36 o 
   4  15   1      443.13      440.98      9.67 o 
   5  15   1      436.59      434.07     12.28 o 
   6  15   1      197.79      212.34     11.19 o 
   7  15   1       99.71      110.16      5.53 o 
  -7  16   1      118.11      132.01      8.46 o 
  -6  16   1      158.83      163.28      6.90 o 
  -5  16   1       36.09       40.56      8.70 o 
  -4  16   1       23.05       15.91      3.47 o 
  -3  16   1     1396.93     1344.82     26.08 o 
  -2  16   1      115.13      125.32      4.60 o 
  -1  16   1        5.47        5.85      1.27 o 
   0  16   1     1187.86     1183.88     30.41 o 
   1  16   1     2686.93     2685.29     87.24 o 
   2  16   1       41.06       28.17      5.48 o 
   3  16   1      666.97      617.64     15.37 o 
   4  16   1     1553.94     1615.80     36.63 o 
   5  16   1       32.40       31.87      7.97 o 
   6  16   1       64.86       63.54      6.33 o 
  -6  17   1      407.37      410.09     14.93 o 
  -5  17   1       25.91       21.21      4.84 o 
  -4  17   1       23.48       29.77      6.24 o 
  -3  17   1       40.97       49.21     11.45 o 
  -2  17   1        9.26        6.18      2.60 o 
  -1  17   1      315.07      290.47      5.73 o 
   0  17   1        4.16        8.72      1.67 o 
   1  17   1      152.73      125.88      8.89 o 
   2  17   1      877.94      885.79     20.80 o 
   3  17   1      527.16      585.00     13.58 o 
   4  17   1      358.73      355.34     10.73 o 
   5  17   1      136.98      143.55      5.50 o 
   6  17   1       45.47       34.02     12.19 o 
  -6  18   1      418.27      435.88     12.87 o 
  -5  18   1      587.03      676.28     14.28 o 
  -4  18   1      472.73      477.87     15.13 o 
  -3  18   1       49.85       45.28      9.69 o 
  -2  18   1       20.05       22.52      5.21 o 
  -1  18   1       45.07       49.01      3.72 o 
   0  18   1       69.13       65.84      5.53 o 
   1  18   1      122.41      107.93      6.30 o 
   2  18   1       14.96       10.51      3.16 o 
   3  18   1      151.54      173.99      7.15 o 
   4  18   1       87.51       95.54      6.43 o 
   5  18   1       23.90       22.54      6.39 o 
   6  18   1      256.09      249.26     10.02 o 
  -5  19   1      198.47      196.95     10.05 o 
  -4  19   1        1.31        0.43      2.09 o 
  -3  19   1       18.81       12.37      4.32 o 
  -2  19   1        6.30        4.42      1.80 o 
  -1  19   1      586.92      589.44     12.96 o 
   0  19   1      298.77      254.83     12.39 o 
   1  19   1        4.06        5.25      1.95 o 
   2  19   1      532.81      545.46     14.76 o 
   3  19   1       31.71       28.90      4.99 o 
   4  19   1      247.96      234.46      6.77 o 
   5  19   1      309.50      340.54     15.28 o 
  -5  20   1        5.33        3.64      2.51 o 
  -4  20   1      310.75      343.21      9.81 o 
  -3  20   1        4.20        8.28      2.44 o 
  -2  20   1      195.52      192.36      7.10 o 
  -1  20   1        1.21        2.38      1.85 o 
   0  20   1        3.50        4.96      2.20 o 
   1  20   1       52.58       50.22      4.46 o 
   2  20   1        5.39       10.26      3.07 o 
   3  20   1      170.45      168.59      5.35 o 
   4  20   1      110.98      119.48      5.52 o 
   5  20   1       53.07       43.78     13.36 o 
  -4  21   1      354.34      371.41     11.21 o 
  -3  21   1        1.24        1.11      2.00 o 
  -2  21   1       32.50       34.72     10.73 o 
  -1  21   1      100.21       86.73      8.08 o 
   0  21   1      521.93      547.40     12.53 o 
   1  21   1        1.60        2.68      2.57 o 
   2  21   1     1136.69     1263.64     27.16 o 
   3  21   1      154.34      172.65      5.74 o 
   4  21   1        0.18        2.02      2.45 o 
  -4  22   1      380.15      420.07     10.94 o 
  -3  22   1        7.27        7.36      2.76 o 
  -2  22   1       87.53       94.21      6.07 o 
  -1  22   1      145.35      138.39      8.29 o 
   0  22   1       10.47       15.03      4.20 o 
   1  22   1      418.92      439.25     18.10 o 
   2  22   1        2.16        3.15      3.22 o 
   3  22   1        0.81        1.43      2.34 o 
  -3  23   1      260.73      260.71      9.11 o 
  -2  23   1       32.67       35.10     13.90 o 
  -1  23   1      438.83      451.18     26.92 o 
   0  23   1        3.24        2.03      1.97 o 
   1  23   1        0.40        2.79      3.10 o 
   2  23   1        0.13        1.52      2.57 o 
  -1  24   1      347.93      390.16     19.91 o 
   0  24   1        2.33        4.22      3.88 o 
   1  24   1      725.89      769.71     19.34 o 
  -8   0   2      478.88      519.25     27.84 o 
  -6   0   2      250.00      258.06      7.65 o 
  -4   0   2     1884.19     2008.14     76.10 o 
   2   0   2     4845.62     4702.83     42.52 o 
   4   0   2      374.05      370.70      9.52 o 
   6   0   2     2867.60     3146.44     65.37 o 
   8   0   2       74.49       66.18      7.27 o 
  -9   1   2        0.34        0.78      3.73 o 
  -8   1   2       27.44       29.23     10.85 o 
  -7   1   2        8.89        7.04      2.78 o 
  -6   1   2       63.92       65.85      3.33 o 
  -5   1   2       54.61       64.78      2.06 o 
  -4   1   2      824.29      898.08     12.76 o 
  -3   1   2     3494.85     3560.20     16.33 o 
  -1   1   2      509.88      514.80     17.77 o 
   0   1   2      703.22      703.85     18.37 o 
   1   1   2       89.98       92.51      1.71 o 
   2   1   2     1950.09     1913.51     11.48 o 
   3   1   2      994.07     1046.02     40.30 o 
   4   1   2      112.13      124.54      3.70 o 
   5   1   2      182.63      174.23      6.04 o 
   6   1   2       38.19       34.04      5.09 o 
   7   1   2        9.15        5.78      2.42 o 
   8   1   2       92.53       98.64     12.47 o 
   9   1   2        3.09        3.63      2.76 o 
  -9   2   2       18.02       15.82      7.39 o 
  -8   2   2        8.56        7.89      4.50 o 
  -7   2   2        0.69        1.23      1.52 o 
  -6   2   2       16.90       15.34      3.47 o 
  -5   2   2      305.84      331.16      7.52 o 
  -4   2   2     2156.37     2287.90     17.66 o 
  -3   2   2       89.17       81.64      1.59 o 
  -2   2   2     8618.79     8895.53     29.79 o 
  -1   2   2       39.12       62.21      1.04 o 
   0   2   2      129.59      113.84      3.81 o 
   1   2   2     2609.35     2405.27     15.79 o 
   2   2   2      146.88      109.75      2.01 o 
   3   2   2      311.96      312.37      5.47 o 
   4   2   2     1543.07     1583.10     33.65 o 
   5   2   2     1623.85     1778.84     27.62 o 
   6   2   2        4.22        6.26      2.06 o 
   7   2   2       79.44       84.57      4.00 o 
   8   2   2       24.93       24.45      9.68 o 
   9   2   2       14.65       13.74      7.49 o 
  -9   3   2       10.63        9.84      8.06 o 
  -8   3   2       14.60       16.26      6.46 o 
  -7   3   2      533.33      589.34     15.69 o 
  -6   3   2       24.29       23.46      2.26 o 
  -5   3   2      271.84      249.60      5.55 o 
  -4   3   2      970.31      982.11      9.33 o 
  -3   3   2      329.70      342.80      5.84 o 
  -2   3   2      434.53      486.32     14.59 o 
  -1   3   2       56.24       42.55      1.02 o 
   0   3   2     2027.65     1882.52     13.03 o 
   1   3   2     2516.45     2365.75     32.87 o 
   2   3   2     1067.03     1047.10      5.22 o 
   3   3   2      748.86      683.41     11.09 o 
   4   3   2       68.44       72.43      2.32 o 
   5   3   2      210.39      215.62      7.25 o 
   6   3   2        1.27        1.75      0.60 o 
   7   3   2       27.38       24.94      8.97 o 
   8   3   2        0.64        1.14      3.96 o 
   9   3   2        6.20        7.29      5.83 o 
  -9   4   2      338.46      350.30     19.56 o 
  -8   4   2      157.64      161.83      8.04 o 
  -7   4   2       42.24       51.71      3.07 o 
  -6   4   2       94.02       94.03      2.60 o 
  -5   4   2        1.16        1.10      1.04 o 
  -4   4   2      329.02      409.91     14.78 o 
  -3   4   2      563.31      807.92     28.27 o 
  -2   4   2     5245.78     5186.58     25.82 o 
  -1   4   2     1002.79      928.56     18.60 o 
   0   4   2       29.83       29.41      1.09 o 
   1   4   2     1862.20     1736.37     17.44 o 
   2   4   2      203.42      221.85      3.73 o 
   3   4   2      979.97     1030.98      8.98 o 
   4   4   2        0.06        1.74      0.79 o 
   5   4   2      512.34      499.71      7.78 o 
   6   4   2      250.79      252.73      8.25 o 
   7   4   2      203.53      218.62      9.47 o 
   8   4   2       18.99       14.53      5.43 o 
  -9   5   2       11.98        7.15      4.83 o 
  -8   5   2      311.49      352.99     16.18 o 
  -7   5   2      156.39      145.86      5.61 o 
  -6   5   2        0.56        0.71      1.00 o 
  -5   5   2       38.47       36.21      2.00 o 
  -4   5   2     1126.08     1236.94     32.70 o 
  -3   5   2      186.55      237.64      4.70 o 
  -2   5   2     1410.43     1385.42     13.14 o 
  -1   5   2     6848.36     6325.58     55.24 o 
   0   5   2     4652.09     4279.04     38.95 o 
   1   5   2     8572.69     8134.82     37.48 o 
   2   5   2       94.35      100.49      1.85 o 
   3   5   2     2368.52     2426.27     21.67 o 
   4   5   2      191.80      170.48      4.12 o 
   5   5   2      156.11      156.72      3.41 o 
   6   5   2        2.33        1.86      1.54 o 
   7   5   2       20.52       23.58      5.32 o 
   8   5   2      218.66      213.14     13.69 o 
  -9   6   2        5.95        2.23      6.81 o 
  -8   6   2       52.30       53.36      5.11 o 
  -7   6   2      211.75      223.37      9.06 o 
  -6   6   2       34.58       38.76      2.20 o 
  -5   6   2      949.72     1005.40     16.04 o 
  -4   6   2     2435.58     2501.40     48.02 o 
  -3   6   2       12.29        7.43      1.55 o 
  -2   6   2        2.78        7.72      1.39 o 
  -1   6   2      589.47      543.09      7.60 o 
   0   6   2      223.28      208.21      3.71 o 
   1   6   2      148.65      146.55      2.80 o 
   2   6   2     2294.36     2424.43     37.38 o 
   3   6   2      256.58      250.25      4.77 o 
   4   6   2     1251.17     1275.93     28.72 o 
   5   6   2      221.46      229.88      4.46 o 
   6   6   2       95.90       92.08      4.59 o 
   7   6   2        0.26       -0.23      1.40 o 
   8   6   2       71.56       71.76      5.79 o 
  -9   7   2       57.64       49.17     25.33 o 
  -8   7   2      229.25      232.26      8.44 o 
  -7   7   2        2.29        1.64      1.01 o 
  -6   7   2       45.78       46.84      2.62 o 
  -5   7   2      117.30      113.08      5.97 o 
  -4   7   2       37.90       43.50      5.19 o 
  -3   7   2       10.56       16.34      1.38 o 
  -2   7   2     3206.91     2958.35     47.85 o 
  -1   7   2     1325.35     1270.99     12.60 o 
   0   7   2       21.60       32.05      1.17 o 
   1   7   2      159.40      160.98      3.61 o 
   2   7   2        1.23        1.10      1.12 o 
   3   7   2      277.15      235.99      4.22 o 
   4   7   2     2959.27     3074.82     65.63 o 
   5   7   2       68.26       72.76      3.25 o 
   6   7   2        7.11        6.05      2.12 o 
   7   7   2      313.62      311.44     12.25 o 
   8   7   2       28.98       27.74     10.68 o 
  -9   8   2        2.35        6.33      3.96 o 
  -8   8   2      140.63      154.20      8.58 o 
  -7   8   2       49.57       53.39      8.28 o 
  -6   8   2      184.02      186.27      6.88 o 
  -5   8   2        4.51        9.60      2.86 o 
  -4   8   2      934.65      882.87     13.99 o 
  -3   8   2       21.57       19.30      1.18 o 
  -2   8   2     2324.09     2381.68     21.36 o 
  -1   8   2      378.61      397.31      9.07 o 
   0   8   2     1496.45     1500.57     21.73 o 
   1   8   2     5516.32     6090.51    184.60 o 
   2   8   2     2659.73     2745.39     21.31 o 
   3   8   2     2267.77     2356.39     43.36 o 
   4   8   2     2044.09     2032.62     27.65 o 
   5   8   2       62.65       56.79      2.27 o 
   6   8   2      950.14      945.98     41.08 o 
   7   8   2      249.21      227.85      9.58 o 
   8   8   2        7.47        0.50      4.62 o 
  -8   9   2      240.61      245.38     10.44 o 
  -7   9   2        1.84        2.52      1.36 o 
  -6   9   2       34.03       28.77      7.90 o 
  -5   9   2      170.35      184.05      6.88 o 
  -4   9   2      242.50      276.78      8.84 o 
  -3   9   2      116.71      119.18      3.62 o 
  -2   9   2      337.94      282.41      7.09 o 
  -1   9   2      743.03      839.47     11.30 o 
   0   9   2     1247.25     1156.51     23.30 o 
   1   9   2     1004.45      998.07      8.72 o 
   2   9   2       18.66       22.32      1.67 o 
   3   9   2      121.66      129.20      3.35 o 
   4   9   2        7.91        8.39      1.77 o 
   5   9   2      115.80      115.96      4.72 o 
   6   9   2     2469.59     2539.43     40.24 o 
   7   9   2      243.67      233.20     17.96 o 
   8   9   2      407.04      407.82     20.89 o 
  -8  10   2      251.02      257.99     19.61 o 
  -7  10   2        4.65        2.90      1.87 o 
  -6  10   2     1613.09     1770.33     45.18 o 
  -5  10   2       34.62       28.74      6.80 o 
  -4  10   2      274.53      262.74      9.72 o 
  -3  10   2       22.80       21.07      5.36 o 
  -2  10   2      142.02      166.91      4.26 o 
  -1  10   2        7.28        4.38      0.98 o 
   0  10   2        6.34        2.33      1.02 o 
   1  10   2      271.28      284.49      4.93 o 
   2  10   2       69.58       44.50      1.16 o 
   3  10   2        2.61        1.35      0.88 o 
   4  10   2      584.34      589.57     10.50 o 
   5  10   2       39.28       34.81      3.00 o 
   6  10   2      141.33      133.31      8.30 o 
   7  10   2       29.04       23.89      8.02 o 
   8  10   2        7.95        4.77      3.41 o 
  -8  11   2       40.80       35.11     16.61 o 
  -7  11   2      208.53      205.47      8.83 o 
  -6  11   2      237.41      242.02     10.03 o 
  -5  11   2     1260.63     1314.71     23.20 o 
  -4  11   2      153.87      143.38      5.17 o 
  -3  11   2      223.32      200.77      7.75 o 
  -2  11   2      584.93      682.20     12.09 o 
  -1  11   2      227.64      225.22      3.64 o 
   0  11   2       26.63       26.26      1.83 o 
   1  11   2       57.18       45.06      1.39 o 
   2  11   2       67.21       60.30      1.42 o 
   3  11   2        5.76        7.30      1.23 o 
   4  11   2      171.91      162.57      5.97 o 
   5  11   2      272.63      262.33      7.04 o 
   6  11   2      401.40      396.07     12.34 o 
   7  11   2       38.02       45.80      9.16 o 
   8  11   2      103.97       95.77      6.49 o 
  -8  12   2        4.66        5.98      3.75 o 
  -7  12   2      461.90      532.49     21.20 o 
  -6  12   2       20.32       24.78      6.71 o 
  -5  12   2      103.69      102.47      6.78 o 
  -3  12   2      948.07      918.41     17.43 o 
  -2  12   2        7.20        8.41      2.13 o 
  -1  12   2      341.91      319.51      5.85 o 
   0  12   2        0.56        0.88      0.85 o 
   1  12   2     1937.78     2000.65     26.28 o 
   2  12   2       57.87       55.73      1.47 o 
   3  12   2       24.16       30.23      6.45 o 
   4  12   2       10.00        9.42      2.95 o 
   5  12   2      199.50      194.18      5.54 o 
   6  12   2      410.42      409.77     13.10 o 
   7  12   2       14.73       10.88      4.25 o 
  -8  13   2       90.34       90.05     15.33 o 
  -7  13   2        0.14        2.53      2.40 o 
  -6  13   2       98.28       77.15      6.45 o 
  -5  13   2      944.89      972.52     21.89 o 
  -4  13   2     1929.53     2016.55     31.59 o 
  -3  13   2       37.44       28.67      6.49 o 
  -2  13   2      539.61      557.58     11.18 o 
  -1  13   2     1076.09     1093.74     22.25 o 
   0  13   2       28.66       18.26      1.44 o 
   1  13   2      436.20      416.52     12.59 o 
   2  13   2      208.83      211.64      5.87 o 
   3  13   2      832.62      773.52     15.21 o 
   4  13   2      148.22      146.86      5.27 o 
   5  13   2      216.96      208.89      8.41 o 
   6  13   2        5.84        5.97      2.55 o 
   7  13   2       17.70       12.26      6.07 o 
  -7  14   2        3.02        4.90      2.74 o 
  -6  14   2      259.40      265.93      7.99 o 
  -5  14   2      145.12      134.29      6.68 o 
  -4  14   2       31.17       42.28      8.08 o 
  -3  14   2      162.61      164.58      5.50 o 
  -2  14   2      547.52      532.14      8.34 o 
  -1  14   2     2681.46     2668.10     35.87 o 
   0  14   2      329.84      306.95      8.69 o 
   1  14   2        4.60        5.47      1.44 o 
   2  14   2     2330.31     2385.44     45.05 o 
   3  14   2      745.83      755.53     13.18 o 
   4  14   2      239.07      232.89      7.91 o 
   5  14   2      121.62      116.53      5.38 o 
   6  14   2       92.63       84.32      4.90 o 
   7  14   2       77.92       84.42      5.51 o 
  -7  15   2       32.08       24.98      7.56 o 
  -6  15   2        0.01        3.73      1.54 o 
  -5  15   2      112.24      110.84      4.82 o 
  -4  15   2      627.36      581.03     14.23 o 
  -3  15   2      264.57      290.58      8.31 o 
  -2  15   2      344.13      334.60      8.42 o 
  -1  15   2       60.60       64.58      2.22 o 
   0  15   2     3488.02     3432.67     74.37 o 
   1  15   2      947.95      954.22     12.69 o 
   2  15   2     1402.04     1376.31     21.30 o 
   3  15   2        5.89        6.72      2.89 o 
   4  15   2      170.49      190.28      8.25 o 
   5  15   2        0.07        1.23      1.57 o 
   6  15   2        0.59        2.96      2.41 o 
   7  15   2       30.60       20.01      7.48 o 
  -7  16   2        1.64        1.66      2.61 o 
  -6  16   2      496.48      478.76     13.59 o 
  -5  16   2       41.03       45.67      9.59 o 
  -4  16   2      966.69      938.28     20.14 o 
  -3  16   2       44.43       49.54      4.45 o 
  -2  16   2      826.38      829.56     12.32 o 
  -1  16   2       19.41       17.40      2.66 o 
   0  16   2        0.69       -0.48      1.38 o 
   1  16   2       25.57       37.13      4.54 o 
   2  16   2      397.75      368.03     10.01 o 
   3  16   2      159.28      175.04      5.95 o 
   4  16   2      865.52      819.49     19.35 o 
   5  16   2        0.06        3.86      3.22 o 
   6  16   2       77.12       56.12     16.31 o 
  -6  17   2       48.89       57.38      7.85 o 
  -5  17   2      196.59      204.30      6.47 o 
  -4  17   2        1.61        1.79      2.93 o 
  -3  17   2      138.64      142.92      6.18 o 
  -2  17   2      492.75      450.13      8.19 o 
  -1  17   2       20.77       18.97      3.63 o 
   0  17   2     1960.39     1872.17     34.52 o 
   1  17   2      455.49      428.52     10.39 o 
   2  17   2      401.25      394.11      9.68 o 
   3  17   2      380.31      400.48     11.11 o 
   4  17   2      842.28      876.87     21.23 o 
   5  17   2       46.18       48.60     13.46 o 
   6  17   2      479.06      495.32     15.68 o 
  -6  18   2       78.84       91.90      6.11 o 
  -5  18   2      140.97      141.31      5.78 o 
  -4  18   2       29.59       24.71      5.63 o 
  -3  18   2        1.33        2.47      1.73 o 
  -2  18   2       41.28       30.05      6.02 o 
  -1  18   2      730.24      744.55     17.44 o 
   0  18   2     1004.06      914.11     24.12 o 
   1  18   2      223.46      195.80      6.40 o 
   2  18   2       12.42        9.05      2.63 o 
   3  18   2        1.31        3.26      1.97 o 
   4  18   2       33.20       25.93      6.11 o 
   5  18   2       29.87       21.94      6.56 o 
   6  18   2       19.58       15.08      5.52 o 
  -5  19   2      170.96      194.36      7.05 o 
  -4  19   2       14.36       14.60      3.10 o 
  -3  19   2       28.31       24.31      5.47 o 
  -2  19   2      436.51      419.54     11.26 o 
  -1  19   2      253.22      242.14     14.92 o 
   0  19   2      153.43      153.87      7.23 o 
   1  19   2      225.23      233.34      8.22 o 
   2  19   2       37.32       30.21      8.48 o 
   3  19   2       16.16       18.95      4.47 o 
   4  19   2       75.44       70.55      4.42 o 
   5  19   2      511.91      536.04     15.04 o 
  -5  20   2        0.85        2.20      2.42 o 
  -4  20   2       43.63       38.23     10.29 o 
  -3  20   2      503.85      522.64     12.95 o 
  -2  20   2       40.44       38.70     12.59 o 
  -1  20   2      183.70      181.86      9.03 o 
   0  20   2       29.32       23.92      6.07 o 
   1  20   2       40.66       42.96     10.81 o 
   2  20   2       19.09       20.57      4.09 o 
   3  20   2       20.26       16.26      3.46 o 
   4  20   2        3.97        4.47      1.97 o 
   5  20   2       14.59        8.19      4.26 o 
  -4  21   2       23.28       26.15      6.56 o 
  -3  21   2      350.86      361.04     11.39 o 
  -2  21   2        5.71        9.90      4.54 o 
  -1  21   2       19.81       25.48      5.31 o 
   0  21   2        5.50       10.83      4.28 o 
   1  21   2        7.85        9.86      3.79 o 
   2  21   2        2.94        3.12      2.68 o 
   3  21   2      377.01      375.07     13.70 o 
   4  21   2        7.62        6.61      3.15 o 
  -4  22   2       24.18       18.00      5.03 o 
  -3  22   2      122.20      110.70      7.17 o 
  -2  22   2        0.75        3.96      2.68 o 
  -1  22   2      701.11      781.46     20.95 o 
   0  22   2       24.12       25.49      5.82 o 
   1  22   2      209.90      184.94      9.37 o 
   2  22   2      194.94      189.07      7.42 o 
   3  22   2        1.33        2.90      2.93 o 
  -3  23   2      187.71      203.04     10.85 o 
  -2  23   2       39.22       28.23     16.32 o 
  -1  23   2       44.45       48.41     16.30 o 
   0  23   2      968.86     1141.23     61.23 o 
   1  23   2       64.27       53.49      9.89 o 
   2  23   2      238.12      260.52      9.12 o 
  -1  24   2        0.01        0.93      3.94 o 
   0  24   2        4.58        4.29      2.98 o 
   1  24   2       29.04       21.59     10.54 o 
  -9   0   3        4.74        4.95      4.69 o 
  -7   0   3      243.13      239.94     12.46 o 
  -5   0   3      571.28      603.75     18.91 o 
  -3   0   3      694.95      690.42     14.23 o 
  -1   0   3     5253.83     5236.56    128.85 o 
   1   0   3      570.12      494.23      8.87 o 
   3   0   3     6481.70     6989.95    103.27 o 
   5   0   3     1882.50     1920.29     42.67 o 
   7   0   3      119.06      103.13      4.53 o 
  -9   1   3      132.35      138.83     11.04 o 
  -8   1   3        3.35        2.39      2.59 o 
  -7   1   3      673.14      739.36     30.65 o 
  -6   1   3       17.23       18.81      5.45 o 
  -5   1   3      235.08      256.12      8.23 o 
  -4   1   3     4970.07     5092.81     80.45 o 
  -3   1   3     2570.95     2772.60     19.90 o 
  -2   1   3     2367.79     2346.72     28.34 o 
  -1   1   3     3108.01     2775.50     44.09 o 
   0   1   3      226.96      196.38      3.60 o 
   1   1   3      256.44      289.46      5.38 o 
   2   1   3       99.83      102.20      1.67 o 
   3   1   3      304.65      331.71      7.59 o 
   4   1   3       24.69       17.16      1.42 o 
   5   1   3       12.18       10.22      1.95 o 
   6   1   3       62.43       61.78      3.27 o 
   7   1   3      129.91      121.89      5.93 o 
   8   1   3       13.64       10.23      4.93 o 
  -9   2   3      115.80      131.59     10.85 o 
  -8   2   3       41.25       43.36      5.37 o 
  -7   2   3      171.61      174.26      7.72 o 
  -6   2   3       31.76       33.11      3.50 o 
  -5   2   3       32.76       47.59      2.26 o 
  -4   2   3    11805.94    12242.43     68.72 o 
  -3   2   3      282.10      332.06      6.73 o 
  -2   2   3     1866.41     1851.25     29.34 o 
  -1   2   3      288.52      300.77      8.57 o 
   0   2   3       99.95       89.61      1.79 o 
   1   2   3      548.30      551.68     12.39 o 
   2   2   3      340.52      311.27      8.11 o 
   3   2   3      101.93       85.21      4.37 o 
   4   2   3     2557.29     2643.20     30.27 o 
   5   2   3       51.76       46.00      2.29 o 
   6   2   3       43.14       50.29      2.28 o 
   7   2   3      811.94      803.40     23.25 o 
   8   2   3       65.33       55.69      7.15 o 
  -9   3   3      218.36      246.15     20.69 o 
  -8   3   3        6.96        6.93      3.61 o 
  -7   3   3       55.93       58.03      6.49 o 
  -6   3   3      341.57      351.74     10.37 o 
  -5   3   3      368.62      402.68      9.52 o 
  -4   3   3    16071.55    15473.17    113.43 o 
  -3   3   3      124.63      156.40      5.95 o 
  -2   3   3      126.58      130.46      2.97 o 
  -1   3   3       31.22       29.54      1.16 o 
   0   3   3      220.57      214.15      7.19 o 
   1   3   3      291.40      288.97      6.33 o 
   2   3   3       60.37       53.42      1.34 o 
   3   3   3        1.07        2.91      1.47 o 
   4   3   3      280.70      272.74      6.58 o 
   5   3   3      287.10      316.23      7.44 o 
   6   3   3      797.05      822.10     16.32 o 
   7   3   3       21.63       19.04      5.34 o 
   8   3   3       12.98       12.70      5.39 o 
  -9   4   3       20.21       23.24     13.99 o 
  -8   4   3      239.45      249.67     15.67 o 
  -7   4   3       21.01       17.04     11.19 o 
  -6   4   3     1729.78     1751.77     24.67 o 
  -5   4   3      194.39      184.46      6.03 o 
  -4   4   3     3004.28     3064.94     45.92 o 
  -3   4   3       73.47       74.13      2.84 o 
  -2   4   3     3456.08     3356.96     35.15 o 
  -1   4   3      663.09      552.04     10.17 o 
   0   4   3      225.31      181.32      4.25 o 
   1   4   3      886.60      877.37     24.26 o 
   2   4   3     1244.82     1282.60     10.63 o 
   3   4   3       65.96       62.81      1.88 o 
   4   4   3      200.04      186.13      5.12 o 
   5   4   3       52.02       62.11      2.90 o 
   6   4   3       45.58       48.51      3.25 o 
   7   4   3       23.73       22.21      6.13 o 
   8   4   3     1070.59     1056.67     26.97 o 
  -9   5   3       35.84       31.81     11.91 o 
  -8   5   3       43.09       91.03     27.36 o 
  -7   5   3       44.44       38.81      5.15 o 
  -6   5   3      363.32      359.56      9.74 o 
  -5   5   3      289.05      318.82     10.00 o 
  -4   5   3     2709.88     2619.14     45.89 o 
  -3   5   3     1841.50     1958.07     41.52 o 
  -2   5   3       13.51       19.13      2.62 o 
  -1   5   3     1375.27     1240.81     11.70 o 
   0   5   3      648.76      600.47     14.08 o 
   1   5   3       37.59       30.79      2.93 o 
   2   5   3     1841.70     1985.38     19.39 o 
   3   5   3      687.97      689.74      8.33 o 
   4   5   3      593.40      586.19      8.73 o 
   5   5   3        8.20        6.16      1.62 o 
   6   5   3      325.94      317.38      9.15 o 
   7   5   3       22.31       22.95      6.31 o 
   8   5   3       43.47       32.55     13.05 o 
  -9   6   3      138.22      111.87     43.99 o 
  -8   6   3        4.98        9.39      5.32 o 
  -7   6   3       50.35       52.34      3.68 o 
  -6   6   3       80.79       78.08      5.59 o 
  -5   6   3      105.08       88.73      4.01 o 
  -4   6   3       68.44       74.95      2.50 o 
  -3   6   3        1.40        6.48      0.60 o 
  -2   6   3      770.95      772.67     11.50 o 
  -1   6   3     1930.03     2045.95     11.85 o 
   0   6   3     1532.14     1534.75     11.42 o 
   1   6   3     3240.61     3327.50     17.40 o 
   2   6   3     1353.91     1550.92     23.15 o 
   3   6   3        7.37        6.24      1.42 o 
   4   6   3       68.53       55.58      1.91 o 
   5   6   3       20.45       19.10      4.47 o 
   6   6   3        0.02       -0.07      2.20 o 
   7   6   3       24.68       23.93      6.92 o 
   8   6   3       82.90       83.95      5.77 o 
  -9   7   3        3.73        4.95      5.86 o 
  -8   7   3        0.04        0.68      4.78 o 
  -7   7   3       39.16       29.00      7.70 o 
  -6   7   3       21.27       27.23      2.74 o 
  -5   7   3      134.03      149.86      3.85 o 
  -4   7   3      239.03      258.81      5.91 o 
  -3   7   3        9.72       14.69      0.81 o 
  -2   7   3      525.08      501.04      9.55 o 
  -1   7   3     5497.37     5283.15     26.72 o 
   0   7   3       53.39       72.82      1.73 o 
   1   7   3     3741.80     3940.04     56.50 o 
   2   7   3       97.74       96.90      2.52 o 
   3   7   3      316.89      282.24      4.79 o 
   4   7   3      645.67      687.16     11.46 o 
   5   7   3      337.89      342.92     12.87 o 
   6   7   3      261.33      239.98      7.85 o 
   7   7   3      431.65      437.50     41.44 o 
   8   7   3       85.27       86.66      6.28 o 
  -9   8   3        5.97        6.13      8.29 o 
  -8   8   3      224.78      210.05      6.84 o 
  -7   8   3      216.83      223.28      8.93 o 
  -6   8   3      415.54      429.46     11.14 o 
  -5   8   3      526.50      558.15     17.64 o 
  -4   8   3       97.86      100.79      2.88 o 
  -3   8   3      818.76      785.43      6.47 o 
  -2   8   3     1323.81     1262.27     26.04 o 
  -1   8   3      241.56      229.20     13.27 o 
   0   8   3      792.17      892.65     12.96 o 
   1   8   3      271.57      283.89      5.43 o 
   2   8   3      940.64     1084.15     13.00 o 
   3   8   3        0.55        0.99      0.89 o 
   4   8   3     1012.80     1081.86     16.66 o 
   5   8   3        1.06        1.72      1.38 o 
   6   8   3     1306.11     1320.47     52.01 o 
   7   8   3       28.25       18.77      9.09 o 
   8   8   3      340.00      333.63     12.35 o 
  -8   9   3       12.03       10.28      5.16 o 
  -7   9   3      774.76      834.29     22.77 o 
  -6   9   3        6.27        4.09      2.32 o 
  -5   9   3      280.37      295.29      9.49 o 
  -4   9   3       94.43      101.03      3.01 o 
  -3   9   3        0.74        2.31      0.73 o 
  -2   9   3     1389.54     1312.05     16.21 o 
  -1   9   3     1600.95     1570.38     16.10 o 
   0   9   3       46.60       66.51      1.67 o 
   1   9   3      907.32      828.24     10.41 o 
   2   9   3     1806.69     1854.72     22.58 o 
   3   9   3       24.08       30.39      2.45 o 
   4   9   3        0.44        0.34      1.07 o 
   5   9   3       41.44       47.88      2.42 o 
   6   9   3        0.49        0.59      3.25 o 
   7   9   3       33.16       23.30      7.72 o 
   8   9   3      165.71      167.46      8.58 o 
  -8  10   3      177.47      176.49     11.20 o 
  -7  10   3        2.78        3.28      3.41 o 
  -6  10   3        4.45        5.23      2.42 o 
  -5  10   3      898.11      914.04     17.92 o 
  -4  10   3       97.84      101.19      5.89 o 
  -3  10   3      584.48      587.66      9.69 o 
  -2  10   3     1604.38     1745.14     17.46 o 
  -1  10   3     4828.14     5169.47     54.97 o 
   0  10   3      265.24      297.79      4.84 o 
   1  10   3      347.71      347.86      5.65 o 
   2  10   3      175.27      166.49      3.89 o 
   3  10   3       51.02       53.73      1.74 o 
   4  10   3     1776.96     1745.74     43.11 o 
   5  10   3       55.91       43.30      4.48 o 
   6  10   3       17.44       13.43      4.71 o 
   7  10   3      536.62      497.21     15.16 o 
   8  10   3       64.29       52.01     21.48 o 
  -8  11   3       34.75       30.46     12.69 o 
  -7  11   3      319.75      345.46     13.74 o 
  -6  11   3      484.80      475.37     20.57 o 
  -5  11   3       22.60       17.12      4.40 o 
  -4  11   3     1778.97     1850.55     67.65 o 
  -3  11   3       18.15       13.34      4.63 o 
  -2  11   3       12.82       16.27      2.50 o 
  -1  11   3       57.63       65.73      4.39 o 
   0  11   3      402.91      449.10      6.86 o 
   1  11   3       17.80       24.69      1.45 o 
   2  11   3      712.97      741.49     10.85 o 
   3  11   3      158.00      143.25      3.50 o 
   4  11   3     1263.90     1235.78     16.80 o 
   5  11   3      892.91      886.98     27.86 o 
   6  11   3      549.58      539.12     16.11 o 
   7  11   3       52.41       35.30     13.19 o 
  -8  12   3      437.38      447.42     20.12 o 
  -7  12   3       67.51       59.30      4.06 o 
  -6  12   3      274.08      284.93     10.97 o 
  -5  12   3        0.81        2.55      2.49 o 
  -4  12   3      103.30      100.81      5.62 o 
  -3  12   3      364.66      357.98      6.46 o 
  -2  12   3       64.74       65.56      2.50 o 
  -1  12   3      124.16      117.82      3.25 o 
   0  12   3     1258.07     1176.44     16.36 o 
   1  12   3      119.40       92.57      2.59 o 
   2  12   3     1281.30     1214.89     18.13 o 
   3  12   3      139.90      150.80      4.39 o 
   4  12   3       98.27       90.93      4.71 o 
   5  12   3       64.22       72.91      4.79 o 
   6  12   3       14.02       12.79      3.81 o 
   7  12   3       34.80       25.00      9.99 o 
  -8  13   3       13.74       11.58      4.64 o 
  -7  13   3      668.31      714.56     16.52 o 
  -6  13   3      743.74      742.67     22.54 o 
  -5  13   3       44.59       38.38      7.53 o 
  -4  13   3      455.26      460.76      8.27 o 
  -3  13   3     1160.57     1209.93     28.26 o 
  -2  13   3      656.36      598.49     11.93 o 
  -1  13   3      475.01      512.15      9.81 o 
   0  13   3      324.40      295.50      8.59 o 
   1  13   3       15.01       16.54      2.72 o 
   2  13   3      243.00      211.34      4.26 o 
   3  13   3       12.50       12.32      3.87 o 
   4  13   3      280.31      264.64      9.25 o 
   5  13   3       11.71        9.58      2.61 o 
   6  13   3      359.54      388.90     10.62 o 
   7  13   3       14.53       12.37      4.39 o 
  -7  14   3       10.64        4.57      2.73 o 
  -6  14   3      826.06      851.63     39.65 o 
  -5  14   3      956.78     1069.16     25.44 o 
  -4  14   3      305.61      287.76      8.43 o 
  -3  14   3      144.35      141.87      4.20 o 
  -2  14   3       42.68       48.13      3.33 o 
  -1  14   3        0.10        1.27      1.13 o 
   0  14   3      859.21      807.71     13.49 o 
   1  14   3      184.25      179.73      3.83 o 
   2  14   3      786.63      783.18     18.05 o 
   3  14   3      631.85      649.13     20.31 o 
   4  14   3      120.70      105.59      5.19 o 
   5  14   3      223.62      224.11     12.80 o 
   6  14   3      175.66      176.48      6.02 o 
   7  14   3        0.02        1.99      2.64 o 
  -7  15   3      300.91      304.95      9.63 o 
  -6  15   3      112.10      108.24      4.94 o 
  -5  15   3      303.43      289.17     12.91 o 
  -4  15   3        6.06        5.01      1.95 o 
  -3  15   3        1.06        1.37      2.03 o 
  -2  15   3      293.48      313.46     11.91 o 
  -1  15   3      331.21      322.60      8.30 o 
   0  15   3       35.29       39.93      2.30 o 
   1  15   3       65.81       67.32      2.14 o 
   2  15   3     1795.20     1744.74     32.73 o 
   3  15   3      342.99      328.34      8.35 o 
   4  15   3        0.03        0.33      2.03 o 
   5  15   3      138.61      127.30      7.20 o 
   6  15   3      219.87      225.26     10.29 o 
  -7  16   3       14.37       11.35      6.04 o 
  -6  16   3       21.69       16.71      4.44 o 
  -5  16   3       96.92       92.65      4.99 o 
  -4  16   3       19.79       24.99      4.25 o 
  -3  16   3      216.52      225.12      7.54 o 
  -2  16   3     1923.90     1929.96     29.88 o 
  -1  16   3      534.41      561.57     10.42 o 
   0  16   3      293.96      325.46      7.87 o 
   1  16   3     2105.32     2066.49     31.42 o 
   2  16   3      880.74      860.87     16.96 o 
   3  16   3      207.59      222.81      9.32 o 
   4  16   3      267.35      290.55      8.76 o 
   5  16   3      405.26      418.41     10.90 o 
   6  16   3      372.32      370.41     15.99 o 
  -6  17   3       38.45       29.01      6.67 o 
  -5  17   3        7.91        9.73      3.35 o 
  -4  17   3       19.34       19.61      4.59 o 
  -3  17   3      621.21      592.85     23.72 o 
  -2  17   3      535.12      528.23     12.93 o 
  -1  17   3      571.24      563.58     11.40 o 
   0  17   3      389.13      350.45      8.23 o 
   1  17   3       11.96        5.96      2.78 o 
   2  17   3      111.24      123.99      5.63 o 
   3  17   3       33.79       35.51      9.02 o 
   4  17   3       24.93       21.30      5.46 o 
   5  17   3       18.42        9.96      3.79 o 
   6  17   3      177.32      181.40      7.87 o 
  -6  18   3       96.67       86.04      7.06 o 
  -5  18   3      244.47      249.92      8.84 o 
  -4  18   3      339.78      331.22     11.03 o 
  -3  18   3      246.40      250.91     10.07 o 
  -2  18   3        6.30        6.55      1.59 o 
  -1  18   3      204.77      184.75      6.98 o 
   0  18   3      947.12      982.20     24.66 o 
   1  18   3      231.79      237.13     10.70 o 
   2  18   3      227.59      204.85      7.61 o 
   3  18   3       64.14       60.54      4.39 o 
   4  18   3       36.77       45.16      7.92 o 
   5  18   3      296.54      310.26     13.72 o 
  -5  19   3        4.60        5.82      3.37 o 
  -4  19   3       41.93       40.13     11.00 o 
  -3  19   3      122.12      101.30      5.38 o 
  -2  19   3      299.87      284.31     10.27 o 
  -1  19   3      118.16      113.72      6.59 o 
   0  19   3       17.62       15.11      3.81 o 
   1  19   3      156.73      164.84      6.85 o 
   2  19   3       10.65       14.75      3.22 o 
   3  19   3       15.56        9.43      3.33 o 
   4  19   3       77.95       93.78      4.97 o 
   5  19   3      114.86       98.52      5.20 o 
  -5  20   3       16.03        9.46      5.80 o 
  -4  20   3       51.25       41.60     13.12 o 
  -3  20   3       59.47       62.78      4.95 o 
  -2  20   3      737.27      736.60     26.61 o 
  -1  20   3       36.47       34.67      9.49 o 
   0  20   3      513.80      479.79     14.74 o 
   1  20   3        5.41        5.16      2.93 o 
   2  20   3       90.22      103.72      5.99 o 
   3  20   3      222.63      222.94      6.19 o 
   4  20   3        0.03        1.80      2.23 o 
  -4  21   3       86.93       73.63      8.88 o 
  -3  21   3       23.98       29.36      7.63 o 
  -2  21   3      304.03      335.12     15.84 o 
  -1  21   3       44.06       30.36      8.41 o 
   0  21   3      393.48      450.69     11.69 o 
   1  21   3       29.14       32.43      6.34 o 
   2  21   3      313.11      351.74     11.61 o 
   3  21   3      179.18      198.27      6.73 o 
   4  21   3      250.13      233.66      8.73 o 
  -3  22   3      150.64      148.70      9.11 o 
  -2  22   3      131.46      108.42      7.82 o 
  -1  22   3       37.19       25.85      8.46 o 
   0  22   3       42.85       26.83      8.51 o 
   1  22   3       29.48       20.10      6.27 o 
   2  22   3       30.98       22.94      6.93 o 
   3  22   3       52.40       61.61      4.87 o 
  -2  23   3        1.81        0.84      5.13 o 
  -1  23   3      291.92      315.65     13.27 o 
   0  23   3       77.44       84.87      5.69 o 
   1  23   3       24.69       16.55      4.70 o 
   2  23   3      112.55      122.95      7.16 o 
  -8   0   4      228.68      208.93     13.32 o 
  -6   0   4        4.81        7.18      5.80 o 
  -4   0   4      454.67      513.55     15.61 o 
  -2   0   4      681.17      710.77     18.77 o 
   2   0   4     1036.65     1051.49     17.33 o 
   4   0   4     1526.76     1852.93     55.25 o 
   6   0   4      442.11      456.86     13.70 o 
   8   0   4       34.99       20.01     14.19 o 
  -9   1   4        1.65        1.30      3.00 o 
  -8   1   4       38.17       34.01      4.82 o 
  -7   1   4      217.29      219.53      9.28 o 
  -6   1   4     2433.68     2607.76     41.62 o 
  -5   1   4     1869.98     1932.45     32.59 o 
  -4   1   4     2555.44     2568.65     34.07 o 
  -3   1   4      739.80      709.71     14.70 o 
  -2   1   4      360.78      403.68      6.74 o 
  -1   1   4        6.35        5.21      1.68 o 
   0   1   4      887.45      907.09      5.95 o 
   1   1   4       47.67       44.88      6.14 o 
   2   1   4     1938.00     1873.03     23.51 o 
   3   1   4       66.10       72.12      1.94 o 
   4   1   4     1951.69     1985.58     45.07 o 
   5   1   4      323.48      301.31      8.59 o 
   6   1   4      231.84      235.59      7.06 o 
   7   1   4       30.20       28.56      7.47 o 
   8   1   4      129.21      126.08     19.47 o 
  -9   2   4       96.12      111.37     15.35 o 
  -8   2   4       37.15       29.05      9.37 o 
  -7   2   4      180.39      180.51     16.23 o 
  -6   2   4       98.52       84.74      7.09 o 
  -5   2   4      356.00      394.35     10.61 o 
  -4   2   4     8652.10     9038.74     50.50 o 
  -3   2   4     1419.44     1536.97     16.90 o 
  -2   2   4       93.68       91.21      2.62 o 
  -1   2   4      409.25      407.60      7.76 o 
   0   2   4     1728.62     1594.75     12.34 o 
   1   2   4     3312.93     3426.61     18.76 o 
   2   2   4     2541.50     2673.25     49.65 o 
   3   2   4     3130.35     3169.36     37.40 o 
   4   2   4      168.88      165.33      7.08 o 
   5   2   4        2.90        2.47      1.74 o 
   6   2   4      219.27      212.75      6.28 o 
   7   2   4       49.84       53.58      7.72 o 
   8   2   4       75.11       70.50      5.73 o 
  -8   3   4        7.02        4.25      3.01 o 
  -7   3   4        0.93        1.13      2.35 o 
  -6   3   4      122.45      100.36      5.57 o 
  -5   3   4      356.06      379.32     13.75 o 
  -4   3   4     4748.86     4922.30     69.12 o 
  -3   3   4      801.61      706.88     14.71 o 
  -2   3   4      103.67      120.28      2.98 o 
  -1   3   4     1892.33     1887.74     36.69 o 
   0   3   4        8.48       12.70      3.15 o 
   1   3   4      538.67      500.33      9.56 o 
   2   3   4     2910.16     2833.05     21.06 o 
   3   3   4      379.71      364.21      7.60 o 
   4   3   4        0.22        1.16      0.99 o 
   5   3   4      178.33      169.63      8.17 o 
   6   3   4       82.28       68.96      4.10 o 
   7   3   4      360.92      363.01     11.90 o 
   8   3   4       31.18       30.07     13.73 o 
  -9   4   4      297.46      279.17     14.90 o 
  -8   4   4        4.33        5.03      3.58 o 
  -7   4   4       10.00       13.85      3.67 o 
  -6   4   4      475.87      504.64     17.49 o 
  -5   4   4       99.58      128.99      5.97 o 
  -4   4   4        9.21       11.45      4.13 o 
  -3   4   4       20.21       25.33      3.00 o 
  -2   4   4      950.52      902.88     14.14 o 
  -1   4   4      334.95      324.64      6.56 o 
   0   4   4     1334.94     1421.88     16.51 o 
   1   4   4       65.75       63.84      2.67 o 
   2   4   4       59.45       40.88      1.56 o 
   3   4   4        9.72       27.26      1.48 o 
   4   4   4      151.81      182.53      5.32 o 
   5   4   4      207.55      204.77      7.97 o 
   6   4   4      131.47      129.10      4.88 o 
   7   4   4        8.39        8.61      2.94 o 
   8   4   4        9.42        6.43      3.30 o 
  -9   5   4       11.50       18.13      8.91 o 
  -8   5   4       63.46       57.90     28.30 o 
  -7   5   4      118.20      109.31      5.26 o 
  -6   5   4     3482.64     3656.26     49.42 o 
  -5   5   4       85.44       92.28      3.80 o 
  -4   5   4      139.88      163.77      3.46 o 
  -3   5   4        3.11        7.13      2.24 o 
  -2   5   4      174.36      195.65      4.67 o 
  -1   5   4     3748.66     3716.01     33.22 o 
   0   5   4      129.45      139.08      3.63 o 
   1   5   4     2109.72     2253.41     16.59 o 
   2   5   4       22.25       21.98      2.25 o 
   3   5   4     1827.46     1847.38     22.44 o 
   4   5   4      148.35      151.97      5.50 o 
   5   5   4       75.68       82.04      3.58 o 
   6   5   4       86.45       78.35      5.28 o 
   7   5   4      519.32      530.86     25.56 o 
   8   5   4      187.40      192.58      7.74 o 
  -9   6   4        4.56        2.57      4.55 o 
  -8   6   4       20.53       13.58      8.01 o 
  -7   6   4      414.36      412.80     10.97 o 
  -6   6   4        0.01        5.60      2.79 o 
  -5   6   4       21.22       18.94      2.06 o 
  -4   6   4      978.78      994.55     17.85 o 
  -3   6   4      870.21      850.14      7.48 o 
  -2   6   4      271.44      281.04      6.54 o 
  -1   6   4     2295.95     2160.97     34.80 o 
   0   6   4      349.53      427.89     19.21 o 
   1   6   4      870.48      847.71      8.64 o 
   2   6   4     1082.64     1206.50     10.68 o 
   3   6   4        0.17        1.37      0.75 o 
   4   6   4       57.95       63.61      1.63 o 
   5   6   4        9.06       10.70      3.56 o 
   6   6   4      623.92      629.29     18.14 o 
   7   6   4      844.94      865.65     42.98 o 
   8   6   4     1096.35     1169.51     53.92 o 
  -9   7   4       66.40       51.25     22.61 o 
  -8   7   4      126.94      129.46      8.67 o 
  -7   7   4      235.83      239.17     17.52 o 
  -6   7   4      687.59      733.85     16.26 o 
  -5   7   4        6.29        7.18      2.79 o 
  -4   7   4      613.35      598.25     15.05 o 
  -3   7   4      192.09      191.61      3.56 o 
  -2   7   4       90.80      111.29      4.65 o 
  -1   7   4      705.38      701.42     18.60 o 
   0   7   4     1418.70     1429.72     46.17 o 
   1   7   4      943.45     1067.99     17.01 o 
   2   7   4     6648.23     6932.39     53.38 o 
   3   7   4        1.92        2.10      1.03 o 
   4   7   4      270.94      253.43      4.73 o 
   5   7   4      242.76      246.43      7.13 o 
   6   7   4      587.24      535.54     14.23 o 
   7   7   4        0.33        0.79      3.10 o 
   8   7   4        3.08        3.24      2.73 o 
  -8   8   4        3.72        5.05      2.99 o 
  -7   8   4        0.20        1.59      3.09 o 
  -6   8   4        0.02        1.12      1.22 o 
  -5   8   4        0.37        0.57      1.39 o 
  -4   8   4       44.07       43.15      4.08 o 
  -3   8   4     1404.72     1499.76     12.62 o 
  -2   8   4      468.38      447.30      8.38 o 
  -1   8   4      963.56     1106.56     29.60 o 
   0   8   4      689.79      716.67     15.71 o 
   1   8   4      688.89      800.95     13.72 o 
   2   8   4        0.00       -0.06      1.23 o 
   3   8   4        3.98        6.72      1.68 o 
   4   8   4      423.07      411.41      7.22 o 
   5   8   4       12.73        9.37      2.86 o 
   6   8   4      751.59      763.04     26.36 o 
   7   8   4     1252.14     1250.90     18.06 o 
   8   8   4      107.91      117.15      6.31 o 
  -8   9   4      505.36      549.22     27.29 o 
  -7   9   4      120.46      130.04     12.09 o 
  -6   9   4      192.96      189.09      7.62 o 
  -5   9   4       45.57       48.31      3.09 o 
  -4   9   4       10.82        6.97      1.60 o 
  -3   9   4      177.25      165.38      4.08 o 
  -2   9   4      732.97      791.69     16.05 o 
  -1   9   4      474.62      482.61      7.96 o 
   0   9   4     1073.19     1099.11     17.02 o 
   1   9   4     1334.43     1345.32     11.85 o 
   2   9   4      750.89      720.81     15.57 o 
   3   9   4     1411.54     1405.26     29.03 o 
   4   9   4     3006.52     2949.45     35.40 o 
   5   9   4      596.24      566.74     20.54 o 
   6   9   4      111.25      103.39      6.91 o 
   7   9   4       52.24       37.40     14.25 o 
   8   9   4        0.84        1.28      3.56 o 
  -8  10   4      568.36      543.96     37.27 o 
  -7  10   4      164.73      188.83      9.14 o 
  -6  10   4      151.74      155.00     10.25 o 
  -5  10   4       48.92       36.82      7.11 o 
  -4  10   4      209.95      209.51      4.89 o 
  -3  10   4       84.93       84.59      2.32 o 
  -2  10   4        6.50       19.36      1.86 o 
  -1  10   4        5.13        4.41      1.65 o 
   0  10   4        3.59        1.13      1.23 o 
   1  10   4       21.20       17.85      2.54 o 
   2  10   4      164.89      155.39      4.28 o 
   3  10   4       14.40       15.59      4.50 o 
   4  10   4     2737.56     2761.25     29.30 o 
   5  10   4      229.90      231.98      7.38 o 
   6  10   4      236.84      251.93     18.77 o 
   7  10   4       20.19       20.54      8.14 o 
  -8  11   4      178.16      190.92     11.85 o 
  -7  11   4        0.65        2.69      3.73 o 
  -6  11   4      551.30      572.61     18.53 o 
  -5  11   4       38.11       34.32      8.32 o 
  -4  11   4       76.07       85.37      4.96 o 
  -3  11   4      134.63      114.45      6.48 o 
  -2  11   4      145.60      155.78      4.16 o 
  -1  11   4      381.20      376.38      8.39 o 
   0  11   4      358.07      370.58      7.32 o 
   1  11   4       94.58      117.91      3.65 o 
   2  11   4      838.94      825.57     12.14 o 
   3  11   4       25.97       25.94      1.85 o 
   4  11   4       11.83        7.80      3.45 o 
   5  11   4       83.03       77.88      4.45 o 
   6  11   4       27.96       30.43     10.39 o 
   7  11   4      108.01      100.46      5.79 o 
  -8  12   4       23.92       16.11      7.64 o 
  -7  12   4      836.86      890.75     36.28 o 
  -6  12   4        0.79        1.97      2.47 o 
  -5  12   4      480.28      495.25     17.38 o 
  -4  12   4      670.79      651.91     15.15 o 
  -3  12   4      380.20      404.51      8.13 o 
  -2  12   4      174.28      199.11      6.30 o 
  -1  12   4       58.62       61.72      3.78 o 
   0  12   4      282.59      268.06      5.93 o 
   1  12   4      293.08      269.78      8.12 o 
   2  12   4      117.08      105.68      3.21 o 
   3  12   4      496.54      456.92     16.41 o 
   4  12   4     1440.01     1458.34     27.78 o 
   5  12   4        0.09        0.07      1.82 o 
   6  12   4        0.39        0.50      3.94 o 
   7  12   4      145.28      130.86     10.85 o 
  -8  13   4       51.94       38.74     29.04 o 
  -7  13   4       74.03       54.24      6.58 o 
  -6  13   4      472.37      499.99     18.53 o 
  -5  13   4       83.15       81.53      6.16 o 
  -4  13   4        4.31        2.86      2.19 o 
  -3  13   4      147.85      135.53      5.44 o 
  -2  13   4       57.10       55.51      1.94 o 
  -1  13   4       17.80       19.43      1.70 o 
   0  13   4     2253.52     2213.74     42.66 o 
   1  13   4      110.52       87.73      4.42 o 
   2  13   4      273.63      215.66      5.95 o 
   3  13   4       28.21       23.93      5.84 o 
   4  13   4      210.41      192.47      5.93 o 
   5  13   4       11.07       13.08      3.98 o 
   6  13   4      146.88      146.48      8.12 o 
   7  13   4      127.41      127.74      6.94 o 
  -7  14   4       15.88       12.55      4.86 o 
  -6  14   4      491.18      472.83     21.18 o 
  -5  14   4      124.25      112.64      8.41 o 
  -4  14   4       72.21       68.26      4.73 o 
  -3  14   4     1760.59     1755.99     37.00 o 
  -2  14   4      728.31      700.41     10.06 o 
  -1  14   4     1116.35     1156.48     16.29 o 
   0  14   4     2836.98     2782.01     37.14 o 
   1  14   4      876.43      881.72     11.70 o 
   2  14   4      113.25      124.34      4.70 o 
   3  14   4      310.85      338.18      9.77 o 
   4  14   4      117.22      110.35      4.32 o 
   5  14   4      122.53      118.52      6.84 o 
   6  14   4        7.86        7.63      4.45 o 
  -7  15   4        5.59        4.63      5.30 o 
  -6  15   4      152.90      154.98      7.84 o 
  -5  15   4      548.22      523.00     19.03 o 
  -4  15   4       33.47       33.14      9.81 o 
  -3  15   4      420.89      453.61     11.91 o 
  -2  15   4      463.83      428.92     11.49 o 
  -1  15   4      262.27      262.73      6.86 o 
   0  15   4      603.35      587.81      8.05 o 
   1  15   4      377.92      402.84      9.29 o 
   2  15   4     1168.07     1161.58     23.01 o 
   3  15   4       22.54       15.35      4.97 o 
   4  15   4       42.02       35.99     10.11 o 
   5  15   4      317.31      325.63      9.43 o 
   6  15   4       60.93       48.56     18.44 o 
  -7  16   4      159.52      165.80      7.61 o 
  -6  16   4       12.12       10.54      4.44 o 
  -5  16   4        3.66        4.04      2.13 o 
  -4  16   4     1040.41      999.19     29.22 o 
  -3  16   4       30.26       26.37     10.02 o 
  -2  16   4     1718.76     1700.14     30.43 o 
  -1  16   4       16.89       19.49      2.27 o 
   0  16   4      834.57      789.62     13.75 o 
   1  16   4       40.33       52.59      7.21 o 
   2  16   4      579.61      574.11     15.91 o 
   3  16   4        0.10        1.43      1.61 o 
   4  16   4      950.54      953.19     23.65 o 
   5  16   4       39.97       36.95     12.44 o 
   6  16   4      156.11      174.89     10.20 o 
  -6  17   4        1.94        0.83      3.22 o 
  -5  17   4      209.97      202.41      7.85 o 
  -4  17   4        2.61        1.48      2.82 o 
  -3  17   4      250.52      258.21     11.64 o 
  -2  17   4        5.73        7.11      2.63 o 
  -1  17   4       10.14        9.05      2.27 o 
   0  17   4       52.03       57.30      2.53 o 
   1  17   4        0.88        2.23      1.83 o 
   2  17   4       88.30       74.85      3.79 o 
   3  17   4      137.90      134.18      6.57 o 
   4  17   4      481.59      510.85     12.03 o 
   5  17   4        7.60        5.81      3.97 o 
  -6  18   4      147.27      130.18      7.91 o 
  -5  18   4       54.12       42.22     10.50 o 
  -4  18   4      426.55      445.65     18.95 o 
  -3  18   4       85.74       79.19      5.51 o 
  -2  18   4      873.89      828.19     23.22 o 
  -1  18   4     1094.60     1127.55     23.14 o 
   0  18   4      153.61      147.49      7.16 o 
   1  18   4        7.21        2.93      1.62 o 
   2  18   4       14.47       20.62      4.15 o 
   3  18   4      112.57      117.99      5.37 o 
   4  18   4      187.16      227.63     11.65 o 
   5  18   4        0.50        1.73      2.55 o 
  -5  19   4      408.58      410.21     17.85 o 
  -4  19   4       15.99       15.03      4.39 o 
  -3  19   4      729.99      721.64     25.30 o 
  -2  19   4       44.05       30.54      8.42 o 
  -1  19   4       14.74        9.33      3.01 o 
   0  19   4        0.73        1.32      2.19 o 
   1  19   4        2.07        3.99      1.64 o 
   2  19   4      417.28      430.09     13.85 o 
   3  19   4       31.39       32.58      8.94 o 
   4  19   4        6.16        9.53      3.37 o 
   5  19   4       69.83       46.87     16.32 o 
  -5  20   4      295.11      289.47     10.41 o 
  -4  20   4       20.39       16.93      6.85 o 
  -3  20   4       84.27       99.03      9.01 o 
  -2  20   4       29.11       27.26      8.09 o 
  -1  20   4       54.07       46.85     11.37 o 
   0  20   4       60.15       61.90      7.12 o 
   1  20   4      294.95      292.43     11.45 o 
   2  20   4       10.65        4.77      2.47 o 
   3  20   4      472.12      470.66     12.10 o 
   4  20   4        1.29        2.86      2.59 o 
  -4  21   4      137.84      144.96      6.70 o 
  -3  21   4      302.00      341.37     15.05 o 
  -2  21   4        3.12        3.22      3.67 o 
  -1  21   4        9.70        9.21      3.44 o 
   0  21   4      483.74      515.04     14.02 o 
   1  21   4       91.99       88.34     12.57 o 
   2  21   4       12.15       11.27      4.21 o 
   3  21   4       21.97       23.57      8.09 o 
  -3  22   4      183.00      190.82     10.82 o 
  -2  22   4      337.74      323.77     18.32 o 
  -1  22   4        4.94        4.52      2.65 o 
   0  22   4       67.00       63.90      5.42 o 
   1  22   4      273.84      281.50     12.65 o 
   2  22   4      134.57      148.37      7.97 o 
   3  22   4      210.16      201.43      7.65 o 
  -2  23   4      379.67      421.47     16.57 o 
  -1  23   4      295.42      293.65     12.89 o 
   0  23   4       81.46       71.45      5.23 o 
   1  23   4        1.34        3.07      2.45 o 
  -9   0   5      235.23      267.67     21.76 o 
  -7   0   5      992.86      970.46     42.43 o 
  -5   0   5      463.60      479.89     17.90 o 
  -3   0   5     2200.74     2220.01     24.97 o 
  -1   0   5     1845.61     1599.07     65.27 o 
   1   0   5     2420.48     2887.43     81.74 o 
   3   0   5       15.55       25.75     11.74 o 
   5   0   5      473.50      510.60     28.41 o 
   7   0   5      255.93      257.80     11.49 o 
  -9   1   5       41.48       30.24     15.62 o 
  -8   1   5       38.30       32.85     10.03 o 
  -7   1   5      117.48      118.47      5.17 o 
  -6   1   5     2339.46     2496.26    133.13 o 
  -5   1   5       92.82       71.19      3.58 o 
  -4   1   5       23.07       26.75      2.39 o 
  -3   1   5      560.74      523.50     10.17 o 
  -2   1   5       35.62       24.77      1.59 o 
  -1   1   5        1.86        3.67      1.35 o 
   0   1   5       20.18       14.73      1.60 o 
   1   1   5     4104.10     4024.70     44.93 o 
   2   1   5     1654.09     1728.98     20.98 o 
   3   1   5       97.18       87.35      3.51 o 
   4   1   5       88.45       86.12      7.09 o 
   5   1   5     1317.71     1362.33     25.23 o 
   6   1   5      167.41      164.27      6.23 o 
   7   1   5       16.14       10.68      4.42 o 
   8   1   5      114.27       97.33     19.72 o 
  -9   2   5       98.82      112.51      9.96 o 
  -8   2   5      222.76      221.35      8.54 o 
  -7   2   5       33.58       41.24     16.05 o 
  -6   2   5       95.92       88.15      4.63 o 
  -5   2   5        8.84        7.30      2.96 o 
  -4   2   5      665.08      662.39     10.68 o 
  -3   2   5       13.77        8.27      2.35 o 
  -2   2   5        4.64        1.98      1.50 o 
  -1   2   5       51.57       60.73      1.93 o 
   0   2   5      954.26     1018.44     20.58 o 
   1   2   5     2025.60     2245.38     35.55 o 
   2   2   5     1867.07     2171.96     34.43 o 
   3   2   5      626.26      662.15      5.44 o 
   4   2   5      509.06      490.86     10.28 o 
   5   2   5       60.21       61.28      5.63 o 
   6   2   5       73.04       71.52      4.19 o 
   7   2   5       68.81       66.10      4.04 o 
   8   2   5      145.61      126.49      9.55 o 
  -9   3   5       34.50       23.52     12.38 o 
  -8   3   5      994.42     1076.18     45.69 o 
  -7   3   5        1.77        3.82      2.92 o 
  -6   3   5     1709.38     1677.18     37.35 o 
  -5   3   5      206.50      223.16     11.40 o 
  -4   3   5     1501.35     1559.94     50.56 o 
  -3   3   5      339.14      324.59      7.38 o 
  -2   3   5      853.50      807.57     19.31 o 
  -1   3   5      985.26      891.15      9.29 o 
   0   3   5      481.33      438.65      8.80 o 
   1   3   5      108.23      126.06      6.39 o 
   2   3   5     1665.02     1819.89     24.42 o 
   3   3   5       93.68       78.98      5.14 o 
   4   3   5        2.30        3.41      1.99 o 
   5   3   5       65.94       64.34      4.69 o 
   6   3   5      296.81      289.07     11.93 o 
   7   3   5      233.65      226.33     15.68 o 
   8   3   5      413.80      413.79     15.81 o 
  -9   4   5        1.11        0.25      4.75 o 
  -8   4   5      109.28       98.31      5.91 o 
  -7   4   5       15.29       12.16      4.28 o 
  -6   4   5     7508.11     7138.04     79.83 o 
  -5   4   5     1267.88     1326.92     25.45 o 
  -4   4   5      213.95      189.13      5.67 o 
  -3   4   5      178.86      178.46      5.53 o 
  -2   4   5      178.97      177.34      4.49 o 
  -1   4   5      584.73      636.41     14.45 o 
   0   4   5      827.21      814.97     27.92 o 
   1   4   5     1378.09     1493.45     23.81 o 
   2   4   5     1107.18     1124.58      9.90 o 
   3   4   5       92.51      108.53      7.30 o 
   4   4   5      169.00      148.53      6.24 o 
   5   4   5      386.40      394.55     12.34 o 
   6   4   5      857.90      865.74     21.42 o 
   7   4   5      152.55      153.10      8.28 o 
   8   4   5      109.37      109.52      5.92 o 
  -9   5   5       12.36       13.60      6.30 o 
  -8   5   5      569.88      622.39     23.50 o 
  -7   5   5      391.64      389.65     14.73 o 
  -6   5   5      183.66      193.93      8.27 o 
  -5   5   5       84.69       86.31      4.88 o 
  -4   5   5      421.82      446.55     23.28 o 
  -3   5   5        0.19        6.99      4.14 o 
  -2   5   5     1971.06     2030.44     19.04 o 
  -1   5   5      838.53      837.57      7.91 o 
   0   5   5     9361.10     9676.07     38.14 o 
   1   5   5        5.28        5.76      1.63 o 
   2   5   5      122.27      122.75      3.25 o 
   3   5   5       11.98       11.27      1.13 o 
   4   5   5      211.13      201.59      5.32 o 
   5   5   5        3.05        3.75      1.91 o 
   6   5   5      509.77      488.60     13.40 o 
   7   5   5        0.01        0.07      2.69 o 
   8   5   5      310.00      309.97     12.04 o 
  -9   6   5       12.16        7.04      5.85 o 
  -8   6   5      183.46      159.26      8.73 o 
  -7   6   5        4.89        4.65      2.03 o 
  -6   6   5        0.35        0.45      1.84 o 
  -5   6   5      396.21      407.14      8.85 o 
  -4   6   5      125.92      121.53      3.93 o 
  -3   6   5     5297.57     5481.75    143.39 o 
  -2   6   5      765.78      842.47     11.24 o 
  -1   6   5       11.63       24.02      1.49 o 
   0   6   5        0.29        5.06      2.57 o 
   1   6   5      448.66      386.66      8.98 o 
   2   6   5     2305.13     2407.23     25.33 o 
   3   6   5        3.62        7.62      1.76 o 
   4   6   5        3.72        3.01      1.49 o 
   5   6   5      627.78      614.68     13.62 o 
   6   6   5       19.93       18.13      6.10 o 
   7   6   5        3.20        3.93      2.37 o 
   8   6   5      466.28      447.57     15.16 o 
  -9   7   5      188.72      201.12     14.03 o 
  -8   7   5       45.10       32.43     12.02 o 
  -7   7   5       37.24       42.56     13.83 o 
  -6   7   5      111.59      109.96      4.15 o 
  -5   7   5       47.56       52.83      7.21 o 
  -4   7   5      118.38      132.22      5.64 o 
  -3   7   5      877.21      838.54     10.18 o 
  -2   7   5      106.36       95.47      2.36 o 
  -1   7   5     1880.05     2070.35     30.88 o 
   0   7   5       91.65       99.03      3.01 o 
   1   7   5      506.17      453.54     10.78 o 
   2   7   5      757.27      820.16      9.18 o 
   3   7   5       59.47       56.73      1.85 o 
   4   7   5      311.22      318.60      7.59 o 
   5   7   5      505.36      466.22     12.38 o 
   6   7   5      350.09      340.84     12.91 o 
   7   7   5       26.88       20.48      7.47 o 
   8   7   5       54.85       38.17     18.02 o 
  -8   8   5       12.71       11.89      3.91 o 
  -7   8   5        0.31        1.78      3.48 o 
  -6   8   5       92.08       87.15      4.58 o 
  -5   8   5       74.57       79.04      2.58 o 
  -4   8   5      299.02      303.56      9.39 o 
  -3   8   5     2929.02     3075.95     81.92 o 
  -2   8   5      135.63      145.85      5.85 o 
  -1   8   5     3337.13     3372.02     43.48 o 
   0   8   5       70.54       56.62      2.08 o 
   1   8   5       32.61       15.13      3.94 o 
   2   8   5        2.53        1.01      0.97 o 
   3   8   5      169.83      180.77      5.51 o 
   4   8   5      793.35      826.80     12.36 o 
   5   8   5      168.60      145.04      5.96 o 
   6   8   5      254.05      259.23     11.99 o 
   7   8   5      759.77      760.13     21.51 o 
  -8   9   5       29.65       24.99      8.39 o 
  -7   9   5       97.98       95.87      7.20 o 
  -6   9   5        3.05        1.93      2.97 o 
  -5   9   5      526.35      514.83     21.89 o 
  -4   9   5        0.96       -0.65      1.07 o 
  -3   9   5     1330.12     1334.54     25.16 o 
  -2   9   5      609.11      698.97     19.36 o 
  -1   9   5      440.92      549.01      9.06 o 
   0   9   5     1115.90     1208.39     19.17 o 
   1   9   5      125.94      102.35      3.40 o 
   2   9   5      200.29      201.91      4.68 o 
   3   9   5       81.84       74.94      3.11 o 
   4   9   5        3.58        3.58      1.83 o 
   5   9   5        0.07       -0.43      1.86 o 
   6   9   5     1016.77      981.40     34.97 o 
   7   9   5        0.06       -3.52      4.10 o 
  -8  10   5       32.43       25.88     10.44 o 
  -7  10   5       43.75       47.98      6.67 o 
  -6  10   5      130.45      129.94      8.15 o 
  -5  10   5       45.49       54.79     14.04 o 
  -4  10   5     1191.31     1269.90     22.44 o 
  -3  10   5       60.37       82.03      1.79 o 
  -2  10   5        3.28        4.66      1.07 o 
  -1  10   5     1849.57     1861.06     27.21 o 
   0  10   5     1549.09     1650.65     20.32 o 
   1  10   5        0.69        0.55      1.12 o 
   2  10   5      725.85      695.57     15.58 o 
   3  10   5        9.44       12.42      3.30 o 
   4  10   5      920.05      953.43     15.58 o 
   5  10   5     1949.26     1902.37     45.67 o 
   6  10   5       80.48       81.08      7.12 o 
   7  10   5      242.52      243.02     14.69 o 
  -8  11   5      202.53      188.78     24.84 o 
  -7  11   5       29.08       23.51      8.51 o 
  -6  11   5      121.52      117.71      7.14 o 
  -5  11   5      159.79      161.19      7.51 o 
  -4  11   5      467.02      458.32     17.42 o 
  -3  11   5      177.30      179.09      4.22 o 
  -2  11   5     1332.24     1253.49     19.29 o 
  -1  11   5     1205.45     1143.55     22.33 o 
   0  11   5      623.12      574.39     10.69 o 
   1  11   5       84.22       77.28      3.62 o 
   2  11   5     2715.71     2560.19     37.90 o 
   3  11   5     1085.25     1050.72     12.70 o 
   4  11   5        5.56        1.14      2.64 o 
   5  11   5       19.98       16.41      5.79 o 
   6  11   5       61.64       59.39     20.02 o 
   7  11   5       52.71       42.70     13.50 o 
  -8  12   5      339.14      315.59     17.78 o 
  -7  12   5       77.30       83.06     15.43 o 
  -6  12   5      352.43      340.29     13.54 o 
  -5  12   5      181.17      170.28      8.76 o 
  -4  12   5      191.75      176.30      7.91 o 
  -3  12   5      798.18      831.53     16.24 o 
  -2  12   5      751.18      741.74     12.08 o 
  -1  12   5      119.18      119.77      4.64 o 
   0  12   5      109.91       99.28      3.04 o 
   1  12   5      474.90      505.30      8.20 o 
   2  12   5     1065.47     1035.89     15.15 o 
   3  12   5      872.72      876.63     23.94 o 
   4  12   5      400.10      429.98     13.80 o 
   5  12   5      117.14      106.69      5.75 o 
   6  12   5      101.59      114.87      7.66 o 
   7  12   5       32.07       23.00      9.85 o 
  -7  13   5       31.20       30.62     12.39 o 
  -6  13   5       20.22       14.72      4.85 o 
  -5  13   5      250.71      249.05     21.71 o 
  -4  13   5      168.27      168.91      7.63 o 
  -3  13   5      345.97      334.60     11.77 o 
  -2  13   5      655.57      640.05     10.85 o 
  -1  13   5      635.69      635.26     12.05 o 
   0  13   5     2936.45     2796.83     54.03 o 
   1  13   5       64.95       55.28      2.66 o 
   2  13   5       21.93       26.05      1.92 o 
   3  13   5        4.13        2.87      1.84 o 
   4  13   5        7.71        8.41      3.12 o 
   5  13   5        0.57        1.54      1.82 o 
   6  13   5       71.59       66.99      5.56 o 
  -7  14   5      491.90      506.68     25.79 o 
  -6  14   5      329.48      331.42     18.48 o 
  -5  14   5      261.02      268.58     11.11 o 
  -4  14   5       94.62       95.99     10.04 o 
  -3  14   5        0.09        4.24      1.69 o 
  -2  14   5      482.85      494.58     14.97 o 
  -1  14   5      506.18      514.36      9.91 o 
   0  14   5      713.56      662.44      8.45 o 
   1  14   5      551.38      506.82     10.70 o 
   2  14   5     2011.23     1941.54     39.40 o 
   3  14   5      112.82      116.00      5.43 o 
   4  14   5      212.59      211.83      8.90 o 
   5  14   5       67.58       71.34      8.02 o 
   6  14   5       28.82       23.61     11.74 o 
  -7  15   5       45.75       44.72     14.10 o 
  -6  15   5       50.38       42.05     16.20 o 
  -5  15   5      275.83      290.29     16.12 o 
  -4  15   5        5.10        3.83      2.50 o 
  -3  15   5      179.32      189.90      7.99 o 
  -2  15   5       70.06       61.88      2.92 o 
  -1  15   5      203.81      215.48      5.75 o 
   0  15   5      644.71      566.48      9.29 o 
   1  15   5      151.28      147.01      5.10 o 
   2  15   5       66.06       54.37     10.57 o 
   3  15   5      490.27      508.24     12.06 o 
   4  15   5       37.64       39.00     10.70 o 
   5  15   5      195.61      202.43      6.73 o 
   6  15   5        2.31        3.53      3.04 o 
  -7  16   5      111.84      112.49      8.63 o 
  -6  16   5       42.88       40.32     15.57 o 
  -5  16   5       63.82       65.59     17.69 o 
  -4  16   5      466.66      461.83     16.89 o 
  -3  16   5      118.94      118.37      6.90 o 
  -2  16   5      267.87      264.40      7.36 o 
  -1  16   5      296.30      280.89      6.84 o 
   0  16   5        9.74        6.56      2.13 o 
   1  16   5      163.45      173.52      5.38 o 
   2  16   5       52.33       50.64      8.60 o 
   3  16   5        1.11        3.34      2.50 o 
   4  16   5      110.15      104.46      5.20 o 
   5  16   5      114.74      126.34      7.65 o 
   6  16   5        5.95        2.48      4.57 o 
  -6  17   5      135.72      137.64      6.24 o 
  -5  17   5     1204.16     1220.88     26.10 o 
  -4  17   5      586.78      605.89     21.57 o 
  -3  17   5      183.80      192.84      9.95 o 
  -2  17   5      234.88      250.72      9.03 o 
  -1  17   5      874.65      841.56     19.99 o 
   0  17   5       65.10       65.31      3.79 o 
   1  17   5      111.01      105.43      4.40 o 
   2  17   5        0.01        1.69      2.18 o 
   3  17   5      735.56      737.63     22.06 o 
   4  17   5      142.61      137.49      5.91 o 
   5  17   5      134.51      127.88      5.23 o 
  -6  18   5      379.83      368.79     12.89 o 
  -5  18   5        7.56        2.58      2.34 o 
  -4  18   5      196.49      177.84      6.59 o 
  -3  18   5      186.10      191.15      9.45 o 
  -2  18   5      205.94      221.72     12.92 o 
  -1  18   5      144.67      155.23      5.87 o 
   0  18   5        3.98        4.17      2.89 o 
   1  18   5        3.96        1.91      1.59 o 
   2  18   5       60.08       42.74      9.65 o 
   3  18   5       28.71       31.81      8.49 o 
   4  18   5      803.89      847.24     22.93 o 
   5  18   5        3.41        4.07      2.89 o 
  -5  19   5       37.03       41.78     11.30 o 
  -4  19   5       28.04       25.65      6.24 o 
  -3  19   5       51.95       45.13     10.83 o 
  -2  19   5     1100.46     1201.29     40.17 o 
  -1  19   5        0.83        0.19      1.73 o 
   0  19   5        3.47        3.73      2.48 o 
   1  19   5      157.05      145.01      6.83 o 
   2  19   5      107.68      126.80      4.62 o 
   3  19   5        2.58        5.58      3.09 o 
   4  19   5       98.69       92.66      5.56 o 
  -5  20   5      119.46      132.44      7.30 o 
  -4  20   5      976.95     1008.97     54.59 o 
  -3  20   5      262.00      250.52     11.46 o 
  -2  20   5      125.39      122.38      9.12 o 
  -1  20   5       29.21       21.40      6.57 o 
   0  20   5      115.71       96.95      7.05 o 
   1  20   5        7.42        7.40      2.94 o 
   2  20   5      276.80      295.62      7.94 o 
   3  20   5        0.58        3.02      1.86 o 
   4  20   5      812.87      889.50     21.72 o 
  -4  21   5       17.46        9.58      4.91 o 
  -3  21   5      271.78      293.15     18.48 o 
  -2  21   5        1.07        1.68      2.67 o 
  -1  21   5       28.18       25.98      7.53 o 
   0  21   5      463.24      498.70     12.72 o 
   1  21   5       48.00       45.39     12.39 o 
   2  21   5       53.13       33.30     10.73 o 
   3  21   5        0.07        2.17      2.06 o 
  -3  22   5       20.73       14.57      7.50 o 
  -2  22   5        3.90        4.10      4.48 o 
  -1  22   5       83.04       87.33      4.59 o 
   0  22   5       11.33       13.44      4.76 o 
   1  22   5      603.80      678.48     12.91 o 
   2  22   5       80.24       71.81      9.57 o 
  -2  23   5        5.72        5.97      3.42 o 
  -1  23   5        0.09        0.73      4.23 o 
   0  23   5       20.77       16.24      5.56 o 
   1  23   5        9.89       10.41      4.08 o 
  -8   0   6      296.59      311.83     20.41 o 
  -6   0   6       94.20      106.39      8.93 o 
  -4   0   6      261.11      235.21      7.31 o 
  -2   0   6       60.52       61.93      3.32 o 
   0   0   6      416.10      414.65     10.29 o 
   2   0   6      636.92      574.40     12.85 o 
   4   0   6       72.66       69.17     25.86 o 
   6   0   6      194.39      178.85     11.44 o 
   8   0   6       31.02       26.94     19.14 o 
  -9   1   6      121.69      108.12      9.47 o 
  -8   1   6      290.08      239.70      9.09 o 
  -7   1   6      311.54      297.50     17.38 o 
  -6   1   6      301.92      302.76     13.27 o 
  -5   1   6       12.99        6.52      6.49 o 
  -4   1   6      317.52      313.88      7.14 o 
  -3   1   6       70.57       59.41      1.86 o 
  -2   1   6     1706.85     1740.37     14.72 o 
  -1   1   6     1159.80     1154.67     22.20 o 
   0   1   6     4503.48     5007.00     27.28 o 
   1   1   6      235.84      277.94      5.90 o 
   2   1   6      512.65      607.19     11.84 o 
   3   1   6      860.29      935.26     18.27 o 
   4   1   6      642.23      656.21     33.19 o 
   5   1   6       21.89       30.90     10.46 o 
   6   1   6      161.12      159.82      8.95 o 
   7   1   6        2.09        1.99      2.39 o 
   8   1   6       38.12       28.42     15.45 o 
  -9   2   6       65.42       57.41      6.17 o 
  -8   2   6      600.94      618.39     26.43 o 
  -7   2   6      277.95      286.92     15.16 o 
  -6   2   6      446.76      437.85     13.97 o 
  -5   2   6     1489.15     1595.72     31.85 o 
  -4   2   6      169.61      163.07      5.04 o 
  -3   2   6       90.34       71.38      6.60 o 
  -2   2   6      535.11      601.13     13.43 o 
  -1   2   6     1737.20     1742.91     14.43 o 
   0   2   6      542.05      542.79     11.93 o 
   1   2   6     1490.52     1551.38     15.60 o 
   2   2   6     1238.01     1239.32     11.64 o 
   3   2   6      407.80      413.95      4.63 o 
   4   2   6       81.49       85.56      6.74 o 
   5   2   6      650.07      639.85     17.27 o 
   6   2   6       17.12       10.08      5.46 o 
   7   2   6      711.17      694.04     18.34 o 
   8   2   6      397.09      403.57     18.43 o 
  -9   3   6       19.29       13.09      5.83 o 
  -8   3   6      180.48      150.36      5.77 o 
  -7   3   6        1.93        1.38      2.97 o 
  -6   3   6     2053.70     2143.18     39.73 o 
  -5   3   6       18.04       19.96      5.72 o 
  -4   3   6      634.40      666.23     12.46 o 
  -3   3   6      134.50      154.74      3.97 o 
  -2   3   6     1207.80     1255.22     29.45 o 
  -1   3   6      596.73      668.73     26.55 o 
   0   3   6     1319.75     1355.90     48.98 o 
   1   3   6        7.27        2.55      1.76 o 
   2   3   6       12.43       28.38      2.19 o 
   3   3   6      943.45      943.73     17.02 o 
   4   3   6       11.30        6.86      4.23 o 
   5   3   6       40.25       43.58     10.83 o 
   6   3   6      123.55      119.93      5.98 o 
   7   3   6       54.44       55.32      5.33 o 
   8   3   6       36.66       38.90      9.08 o 
  -9   4   6        4.84       -0.50      4.70 o 
  -8   4   6        1.56        1.06      3.05 o 
  -7   4   6      144.38      143.92      7.02 o 
  -6   4   6      692.16      703.11     16.04 o 
  -5   4   6      886.24      893.28     16.93 o 
  -4   4   6       11.27       12.52      3.43 o 
  -3   4   6      441.80      440.46      8.57 o 
  -2   4   6      163.52      196.36      5.02 o 
  -1   4   6       52.47       41.66      2.97 o 
   0   4   6     3313.40     3578.03     65.77 o 
   1   4   6     2455.20     2754.13     87.72 o 
   2   4   6       74.94       58.44      3.04 o 
   3   4   6       42.16       31.32      2.33 o 
   4   4   6       39.39       36.14      3.06 o 
   5   4   6      468.81      484.32     12.41 o 
   6   4   6      207.20      215.95      9.62 o 
   7   4   6        1.09        3.56      2.05 o 
   8   4   6       42.57       32.29     16.66 o 
  -9   5   6       53.60       47.08     30.98 o 
  -8   5   6     1067.45      968.37     32.99 o 
  -7   5   6      212.39      214.80      8.65 o 
  -6   5   6      661.05      688.96     15.99 o 
  -5   5   6        0.20        0.93      1.55 o 
  -4   5   6        2.30        2.90      1.47 o 
  -3   5   6      129.36      138.12      6.07 o 
  -2   5   6      184.30      202.38      6.52 o 
  -1   5   6      260.74      323.51      7.69 o 
   0   5   6      440.17      463.31     11.43 o 
   1   5   6      388.09      348.97      8.48 o 
   2   5   6      176.95      192.36      9.88 o 
   3   5   6      386.85      402.11     12.27 o 
   4   5   6      599.74      601.83     10.56 o 
   5   5   6        0.82        2.92      3.08 o 
   6   5   6      882.27      840.93     22.98 o 
   7   5   6      221.07      235.41      8.24 o 
   8   5   6      187.52      170.87      8.64 o 
  -9   6   6        2.11       -1.10      5.74 o 
  -8   6   6     1463.67     1426.05     36.16 o 
  -7   6   6       25.93       25.24      5.32 o 
  -6   6   6      267.54      277.21      6.46 o 
  -5   6   6      319.73      295.87      7.52 o 
  -4   6   6       12.87        7.42      2.05 o 
  -3   6   6     1124.54     1157.11     11.59 o 
  -2   6   6       23.41       14.47      3.53 o 
  -1   6   6        0.05        4.47      2.27 o 
   0   6   6     2258.78     2542.71     24.37 o 
   1   6   6       56.93       59.07      2.35 o 
   2   6   6       58.22       73.61      3.09 o 
   3   6   6      170.79      157.32      5.47 o 
   4   6   6       76.78       68.80      3.45 o 
   5   6   6     2986.56     3226.49    111.61 o 
   6   6   6      533.45      538.93     16.20 o 
   7   6   6       89.31       99.89      6.94 o 
  -8   7   6       99.17       86.65     20.43 o 
  -7   7   6       16.91       13.68      5.00 o 
  -6   7   6      107.03      111.99      4.98 o 
  -5   7   6      563.24      576.73     10.16 o 
  -4   7   6      619.13      683.67     13.76 o 
  -3   7   6      193.49      214.89      5.81 o 
  -2   7   6      633.78      697.37      8.54 o 
  -1   7   6      439.79      487.43      9.92 o 
   0   7   6     1090.61     1132.10     35.35 o 
   1   7   6        3.92        5.37      2.28 o 
   2   7   6      174.52      173.53      4.86 o 
   3   7   6      518.56      522.20      9.20 o 
   4   7   6     5464.17     5258.52     31.49 o 
   5   7   6       28.94       20.02      5.55 o 
   6   7   6      405.34      392.62     12.27 o 
   7   7   6      549.09      569.29     20.60 o 
  -8   8   6      215.41      230.85     12.37 o 
  -7   8   6        1.74        4.59      2.21 o 
  -6   8   6       60.52       63.47      4.33 o 
  -5   8   6      337.88      371.74     11.47 o 
  -4   8   6      344.71      376.15      8.22 o 
  -3   8   6       76.18       91.52      3.31 o 
  -2   8   6      448.40      467.93      9.30 o 
  -1   8   6      650.27      680.53     10.14 o 
   0   8   6      778.64      788.08      9.42 o 
   1   8   6     1253.04     1394.80     15.01 o 
   2   8   6     1280.49     1270.40     19.49 o 
   3   8   6      269.30      252.31      5.47 o 
   4   8   6       14.34       15.14      4.04 o 
   5   8   6      566.85      527.76     15.53 o 
   6   8   6       31.58       30.72     10.31 o 
   7   8   6      327.69      325.03     25.49 o 
  -8   9   6       65.19       56.44     17.08 o 
  -7   9   6       14.21       16.05      5.82 o 
  -6   9   6      230.77      236.74     12.44 o 
  -5   9   6       27.18       26.95      1.93 o 
  -4   9   6        0.11        0.86      0.82 o 
  -3   9   6      559.78      557.42     15.72 o 
  -2   9   6      705.48      689.99     12.54 o 
  -1   9   6      130.78      151.24      4.62 o 
   0   9   6      103.71       80.76      3.38 o 
   1   9   6      611.96      594.92     13.62 o 
   2   9   6      476.86      459.81      5.14 o 
   3   9   6      257.21      244.17      6.84 o 
   4   9   6        9.21       10.07      2.90 o 
   5   9   6       52.55       42.05      5.96 o 
   6   9   6      428.50      444.64     16.93 o 
   7   9   6        3.34        2.13      1.96 o 
  -8  10   6      370.43      401.49     20.82 o 
  -7  10   6        2.69       -1.06      3.89 o 
  -6  10   6      216.33      201.16     13.14 o 
  -5  10   6      211.86      210.66      9.23 o 
  -4  10   6       49.03       47.25      2.57 o 
  -3  10   6      303.21      310.41      5.76 o 
  -2  10   6       46.87       55.40      1.91 o 
  -1  10   6       29.97       23.12      2.18 o 
   0  10   6       86.47       81.80      2.84 o 
   1  10   6      945.46      932.97     13.64 o 
   2  10   6     2679.56     2724.00     35.74 o 
   3  10   6      729.75      733.66      9.33 o 
   4  10   6       64.24       72.34      3.53 o 
   5  10   6       58.16       58.92     17.05 o 
   6  10   6       18.42       16.35      7.42 o 
   7  10   6       63.28       54.45     18.38 o 
  -8  11   6        7.83        6.94      4.75 o 
  -7  11   6       13.77       17.56      5.15 o 
  -6  11   6       21.42       20.46      7.87 o 
  -5  11   6        7.02        7.25      4.07 o 
  -4  11   6       49.59       50.05      4.29 o 
  -3  11   6      108.81       95.60      2.75 o 
  -2  11   6       40.72       36.57      2.46 o 
  -1  11   6      544.68      528.73      9.83 o 
   0  11   6       51.68       47.91      3.14 o 
   1  11   6       22.98       22.65      3.93 o 
   2  11   6     1823.25     1876.84     33.16 o 
   3  11   6        3.67        1.67      1.44 o 
   4  11   6       62.66       52.63      3.61 o 
   5  11   6       49.34       48.48     16.57 o 
   6  11   6       20.02       19.94      7.12 o 
   7  11   6      295.57      311.46     13.41 o 
  -8  12   6      132.17      137.82      9.89 o 
  -7  12   6       71.05       70.05     18.51 o 
  -6  12   6      280.85      270.58     14.92 o 
  -5  12   6       69.98       64.37      5.99 o 
  -4  12   6       14.71       14.23      4.86 o 
  -3  12   6       25.39       30.72      1.96 o 
  -2  12   6     3509.12     3468.50     75.15 o 
  -1  12   6       36.26       26.50      2.79 o 
   0  12   6      624.94      609.02     10.56 o 
   1  12   6        1.34        1.94      1.60 o 
   2  12   6        1.07       -0.18      1.23 o 
   3  12   6        4.85        5.94      1.48 o 
   4  12   6       71.52       63.66      5.66 o 
   5  12   6      140.82      158.57     21.69 o 
   6  12   6        3.69        8.69      4.53 o 
  -7  13   6      168.63      138.87      7.89 o 
  -6  13   6       83.95       95.95      8.22 o 
  -5  13   6      285.97      277.78     12.78 o 
  -4  13   6      498.54      501.66     17.42 o 
  -3  13   6      957.70      937.07     28.13 o 
  -2  13   6     1532.43     1503.77     20.42 o 
  -1  13   6        1.55        1.98      1.46 o 
   0  13   6      412.28      331.75      8.40 o 
   1  13   6      281.18      253.28      6.63 o 
   2  13   6      449.04      443.40      8.87 o 
   3  13   6       26.09       25.53      5.74 o 
   4  13   6      161.24      161.85      8.73 o 
   5  13   6        1.28        3.45      3.29 o 
   6  13   6      155.59      136.56     11.01 o 
  -7  14   6      251.51      243.24     16.06 o 
  -6  14   6      216.92      205.84      8.67 o 
  -5  14   6        0.03        1.91      3.40 o 
  -4  14   6       67.71       71.99      9.52 o 
  -3  14   6      240.57      245.74      8.15 o 
  -2  14   6       80.93       80.32      3.65 o 
  -1  14   6      146.80      141.03      5.19 o 
   0  14   6     1825.90     1776.12     26.38 o 
   1  14   6      157.16      153.43      4.71 o 
   2  14   6       76.79       83.59      4.60 o 
   3  14   6        7.83        7.59      2.20 o 
   4  14   6        5.65        4.65      3.48 o 
   5  14   6      691.47      680.60     19.74 o 
   6  14   6      188.38      180.63      9.24 o 
  -7  15   6      483.55      451.28     16.66 o 
  -6  15   6       15.83       11.91      4.38 o 
  -5  15   6      298.32      311.27     31.46 o 
  -4  15   6      548.28      561.62     19.58 o 
  -3  15   6      334.67      313.70     11.94 o 
  -2  15   6     1315.99     1293.86     27.59 o 
  -1  15   6      168.61      185.39      4.91 o 
   0  15   6      417.35      395.27      9.30 o 
   1  15   6      355.53      345.85      7.19 o 
   2  15   6       85.14       89.34      4.71 o 
   3  15   6      594.61      604.77     16.21 o 
   4  15   6        0.29        0.97      2.45 o 
   5  15   6       10.48       11.51      5.12 o 
   6  15   6        0.97        1.87      5.86 o 
  -6  16   6      152.37      134.66     15.63 o 
  -5  16   6       80.97       81.99     12.43 o 
  -4  16   6      158.96      167.03     11.00 o 
  -3  16   6       85.71       77.62      7.16 o 
  -2  16   6      106.29      113.62      3.40 o 
  -1  16   6      385.67      364.64      8.32 o 
   0  16   6       31.44       36.67      3.29 o 
   1  16   6      255.43      286.23     10.64 o 
   2  16   6     1936.09     2007.88     56.44 o 
   3  16   6        1.33        0.04      1.82 o 
   4  16   6       23.85       16.93      4.21 o 
   5  16   6       16.46       15.49      7.37 o 
  -6  17   6      223.14      230.23     16.48 o 
  -5  17   6      120.94      132.52      6.71 o 
  -4  17   6     1024.35      993.09     40.78 o 
  -3  17   6        2.08        2.23      2.70 o 
  -2  17   6       96.32       95.50      3.60 o 
  -1  17   6        3.93        7.86      3.31 o 
   0  17   6       34.36       29.21      2.82 o 
   1  17   6      460.95      437.61     11.56 o 
   2  17   6       41.04       33.10      7.12 o 
   3  17   6       17.68       15.34      4.44 o 
   4  17   6      228.36      249.45      8.89 o 
   5  17   6        6.27        7.29      4.15 o 
  -6  18   6      174.33      180.56     10.94 o 
  -5  18   6       58.22       47.39     13.72 o 
  -4  18   6       10.60        9.08      3.41 o 
  -3  18   6      341.69      345.20     17.67 o 
  -2  18   6       40.29       35.46      4.10 o 
  -1  18   6        9.99       14.95      3.16 o 
   0  18   6      112.61      106.94      6.64 o 
   1  18   6       68.85       44.08     10.70 o 
   2  18   6      513.08      531.28     16.30 o 
   3  18   6       34.36       31.19      8.31 o 
   4  18   6       22.32       16.95      5.91 o 
  -5  19   6       13.00        7.55      4.54 o 
  -4  19   6        0.27        4.85      2.11 o 
  -3  19   6      351.80      345.45     11.24 o 
  -2  19   6      130.82      134.34      5.99 o 
  -1  19   6      188.19      199.76      6.85 o 
   0  19   6      433.64      448.12     16.61 o 
   1  19   6      249.41      241.51     11.41 o 
   2  19   6       64.14       80.22      6.78 o 
   3  19   6        0.27        1.55      2.97 o 
   4  19   6       19.51       16.00      6.39 o 
  -4  20   6      138.03      136.09     10.12 o 
  -3  20   6        5.71        6.90      2.84 o 
  -2  20   6      125.48      131.41      4.94 o 
  -1  20   6      184.60      198.24      5.61 o 
   0  20   6       93.20       98.15      5.16 o 
   1  20   6       24.97       20.90      4.93 o 
   2  20   6       22.76       21.50      6.21 o 
   3  20   6       20.58       14.53      3.93 o 
  -4  21   6      363.65      380.97     17.97 o 
  -3  21   6       43.14       33.14     12.14 o 
  -2  21   6      136.58      136.30     10.52 o 
  -1  21   6      140.82      153.08      5.75 o 
   0  21   6       22.76       10.15      5.25 o 
   1  21   6      517.95      553.89     22.12 o 
   2  21   6      345.33      394.31     11.83 o 
  -3  22   6       39.29       37.04     16.60 o 
  -2  22   6       47.06       40.91     19.03 o 
  -1  22   6      157.68      151.75      9.14 o 
   0  22   6      101.32       93.00      5.55 o 
   1  22   6       34.14       31.94      7.71 o 
  -9   0   7      504.03      479.36     21.51 o 
  -7   0   7      322.85      318.76     22.98 o 
  -5   0   7      656.63      710.20     22.58 o 
  -3   0   7     1087.56     1105.43     13.43 o 
  -1   0   7      272.20      371.99     14.52 o 
   1   0   7      459.38      411.10     18.85 o 
   3   0   7     4758.04     5309.82     46.26 o 
   5   0   7      152.41      139.24     11.14 o 
   7   0   7      256.93      225.43     18.49 o 
  -9   1   7        0.63        0.83      3.00 o 
  -8   1   7      420.21      407.18     23.16 o 
  -7   1   7       44.86       59.34      7.38 o 
  -6   1   7        0.45        1.11      1.63 o 
  -5   1   7        1.69        1.54      1.45 o 
  -4   1   7        0.13        2.09      1.22 o 
  -3   1   7      370.95      382.44     10.68 o 
  -2   1   7        6.36        4.69      2.05 o 
  -1   1   7        0.34        4.82      1.43 o 
   0   1   7     1367.26     1490.90     15.12 o 
   1   1   7       13.30        5.58      1.17 o 
   2   1   7      638.24      597.00     11.58 o 
   3   1   7       42.91       41.73      2.25 o 
   4   1   7       62.77       67.00     15.08 o 
   5   1   7      167.26      161.88     22.12 o 
   6   1   7      159.74      145.42      8.35 o 
   7   1   7        7.60        5.52      2.72 o 
  -9   2   7        4.17        2.18      1.84 o 
  -8   2   7        5.33        2.22      2.39 o 
  -7   2   7      381.59      391.51     15.56 o 
  -6   2   7        0.00        0.99      1.60 o 
  -5   2   7      176.50      163.44      6.92 o 
  -4   2   7      116.13      136.30      4.82 o 
  -3   2   7       20.64       21.00      2.37 o 
  -2   2   7      906.85      848.21      8.56 o 
  -1   2   7     2687.58     2950.71     45.51 o 
   0   2   7        2.69        0.63      1.52 o 
   1   2   7      913.79      891.41     10.20 o 
   2   2   7        6.68        9.07      2.73 o 
   3   2   7      443.77      453.67     19.97 o 
   4   2   7     1369.10     1450.47     61.79 o 
   5   2   7       31.64       26.40      8.11 o 
   6   2   7       12.38       10.32      3.82 o 
   7   2   7       46.74       55.51      9.98 o 
  -9   3   7       57.55       39.91     21.59 o 
  -8   3   7      199.95      207.79      9.25 o 
  -7   3   7      115.07      117.48      6.64 o 
  -6   3   7      733.91      762.58     18.80 o 
  -5   3   7        6.57        5.01      2.13 o 
  -4   3   7      380.17      363.82      9.21 o 
  -3   3   7       84.14       99.27      3.85 o 
  -2   3   7      240.80      275.82      7.26 o 
  -1   3   7      467.83      537.90     12.03 o 
   0   3   7       33.35       66.57      3.47 o 
   1   3   7      244.69      267.77      8.06 o 
   2   3   7      818.49      803.33     17.91 o 
   3   3   7      288.13      272.38     10.68 o 
   4   3   7      244.16      248.29     12.04 o 
   5   3   7       96.49       94.80      7.27 o 
   6   3   7      508.74      476.77     14.60 o 
   7   3   7       96.48       98.41      8.07 o 
  -9   4   7      106.79       99.34      7.64 o 
  -8   4   7     1386.74     1407.81     35.39 o 
  -7   4   7      201.33      198.54      8.57 o 
  -6   4   7       69.67       72.78      5.41 o 
  -5   4   7      636.07      656.81     13.65 o 
  -4   4   7      333.54      343.92     12.53 o 
  -3   4   7      710.21      805.56     17.01 o 
  -2   4   7     3866.50     3854.71     79.81 o 
  -1   4   7      287.79      322.54      7.77 o 
   0   4   7     1703.74     1749.74     47.39 o 
   1   4   7       29.78       35.63      2.51 o 
   2   4   7      496.88      539.38     10.89 o 
   3   4   7      909.78      916.31     24.58 o 
   4   4   7      226.42      235.56     12.47 o 
   5   4   7      378.92      374.42     13.58 o 
   6   4   7      767.88      755.35     21.74 o 
   7   4   7       62.68       63.42      5.40 o 
  -9   5   7      122.73       87.64      8.09 o 
  -8   5   7     1202.55     1150.86     30.05 o 
  -7   5   7      302.82      292.14      9.61 o 
  -6   5   7      343.86      342.27      8.98 o 
  -5   5   7      109.03      103.70      5.94 o 
  -4   5   7      952.14     1049.30     19.58 o 
  -3   5   7      246.21      263.27      7.07 o 
  -2   5   7     1856.40     1930.68     16.90 o 
  -1   5   7      337.15      308.09      8.39 o 
   0   5   7     2842.46     2911.37     23.67 o 
   1   5   7        1.16        1.47      1.98 o 
   2   5   7     1214.07     1149.85     20.40 o 
   3   5   7       28.99       39.03      6.32 o 
   4   5   7      754.59      753.47     19.30 o 
   5   5   7      475.93      442.69     12.71 o 
   6   5   7      743.30      746.56     26.48 o 
   7   5   7       18.42       14.35      4.84 o 
  -8   6   7      409.81      378.16     13.46 o 
  -7   6   7      138.90      140.50      7.45 o 
  -6   6   7       21.43       21.76      6.14 o 
  -5   6   7     1084.67     1153.87     17.40 o 
  -4   6   7       53.93       49.80      3.66 o 
  -3   6   7       97.09       83.17      3.11 o 
  -2   6   7     2282.35     2477.96     51.55 o 
  -1   6   7      949.51     1058.40     27.24 o 
   0   6   7     1361.67     1468.59     16.10 o 
   1   6   7        3.71        2.12      2.18 o 
   2   6   7     1128.97     1147.37     21.10 o 
   3   6   7     2634.64     2615.43    122.61 o 
   4   6   7        0.47        0.23      3.30 o 
   5   6   7      740.43      776.19     19.96 o 
   6   6   7       88.32       77.58      6.77 o 
   7   6   7       21.54       16.69      6.34 o 
  -8   7   7       21.65       14.28      6.78 o 
  -7   7   7       74.09       66.87      8.17 o 
  -6   7   7       18.27       19.51      4.43 o 
  -5   7   7      449.27      476.72      6.67 o 
  -4   7   7      447.24      472.12     10.08 o 
  -3   7   7       28.25       20.93      2.24 o 
  -2   7   7       20.31       79.02      4.43 o 
  -1   7   7     1160.12     1034.82     14.88 o 
   0   7   7      461.98      502.96     13.14 o 
   1   7   7       10.15        9.54      2.16 o 
   2   7   7       79.14       86.74      3.44 o 
   3   7   7        2.60        3.66      1.79 o 
   4   7   7      225.83      216.17      8.95 o 
   5   7   7      107.60      110.78      5.45 o 
   6   7   7       90.22       78.94      6.69 o 
   7   7   7       35.54       39.77     15.44 o 
  -8   8   7       15.05       19.18      5.31 o 
  -7   8   7       41.40       38.77     14.14 o 
  -6   8   7      235.96      233.56     13.88 o 
  -5   8   7      960.60      999.49     18.77 o 
  -4   8   7       16.55       20.00      1.94 o 
  -3   8   7      685.08      681.59     13.15 o 
  -2   8   7        3.97        4.83      2.19 o 
  -1   8   7      624.32      630.42     12.92 o 
   0   8   7        7.58       13.82      4.78 o 
   1   8   7      725.78      722.69     13.99 o 
   2   8   7      295.32      308.65      6.09 o 
   3   8   7     1261.43     1239.72     14.47 o 
   4   8   7        3.56       -0.03      2.25 o 
   5   8   7       35.54       37.46     10.06 o 
   6   8   7       61.29       58.94     13.84 o 
   7   8   7       21.26       20.77      6.77 o 
  -8   9   7      228.97      235.40     13.61 o 
  -7   9   7      123.74      125.62      7.63 o 
  -6   9   7      143.08      129.67     11.10 o 
  -5   9   7       21.08       21.21      3.19 o 
  -4   9   7        1.56        2.82      1.27 o 
  -3   9   7     1894.64     1887.01     37.34 o 
  -2   9   7        0.58        0.63      1.50 o 
  -1   9   7      183.69      173.79      5.53 o 
   0   9   7      517.22      560.50     11.14 o 
   1   9   7      503.94      518.82     11.60 o 
   2   9   7      848.78      788.63     15.25 o 
   3   9   7        7.91        8.69      2.69 o 
   4   9   7     1240.61     1267.91     31.33 o 
   5   9   7      836.61      811.10     24.14 o 
   6   9   7        4.88        4.07      3.67 o 
   7   9   7       83.71       76.03      7.00 o 
  -8  10   7        0.31        0.85      4.97 o 
  -7  10   7       54.19       58.76      9.24 o 
  -6  10   7       79.37       86.50      7.49 o 
  -5  10   7       99.60      106.39      6.38 o 
  -4  10   7     1482.17     1471.80     25.29 o 
  -3  10   7       22.46       37.91      9.27 o 
  -2  10   7     1058.06     1086.01     20.09 o 
  -1  10   7        0.83        2.12      1.47 o 
   0  10   7       73.50       62.30      2.75 o 
   1  10   7       27.62       18.49      7.78 o 
   2  10   7      367.51      360.66      8.89 o 
   3  10   7     1903.72     1849.83     48.33 o 
   4  10   7       35.04       29.58      8.65 o 
   5  10   7      182.12      167.97     10.63 o 
   6  10   7       77.54       80.22      7.23 o 
  -8  11   7       21.69       22.63      8.62 o 
  -7  11   7       75.00       88.22      6.08 o 
  -6  11   7      692.71      700.36     27.27 o 
  -5  11   7      418.42      422.39     13.80 o 
  -4  11   7      994.73      981.99     27.01 o 
  -3  11   7      763.07      748.35     10.36 o 
  -2  11   7      384.83      412.46      7.40 o 
  -1  11   7      267.25      246.74      6.56 o 
   0  11   7      273.37      269.69      6.96 o 
   1  11   7        4.75        4.82      2.10 o 
   2  11   7      269.46      274.08      9.51 o 
   3  11   7        0.59        0.55      1.35 o 
   4  11   7       71.19       69.72      3.71 o 
   5  11   7       17.33       12.61      5.03 o 
   6  11   7       66.34       58.22     17.44 o 
  -7  12   7      120.31      131.99      6.50 o 
  -6  12   7        1.25        1.28      2.23 o 
  -5  12   7      433.52      424.89     16.59 o 
  -4  12   7      368.99      369.19     12.30 o 
  -3  12   7      571.16      563.08      9.84 o 
  -2  12   7     1755.85     1709.12     19.43 o 
  -1  12   7      747.44      781.46     10.91 o 
   0  12   7     1638.62     1640.68     21.03 o 
   1  12   7     1098.99     1022.20     18.50 o 
   2  12   7        8.79        9.40      3.80 o 
   3  12   7      428.69      407.04     10.32 o 
   4  12   7      115.55       97.80      5.30 o 
   5  12   7       68.14       84.60     11.66 o 
   6  12   7       99.60      100.95     19.38 o 
  -7  13   7       71.05       55.89     17.23 o 
  -6  13   7        4.77        3.64      2.45 o 
  -5  13   7       21.23       12.11      5.81 o 
  -4  13   7      697.69      736.28     44.01 o 
  -3  13   7      350.75      342.81      9.70 o 
  -2  13   7     1567.04     1519.84     34.10 o 
  -1  13   7       65.49       72.22      3.54 o 
   0  13   7     3318.37     3341.74     43.79 o 
   1  13   7     1401.63     1405.25     24.37 o 
   2  13   7      127.63      142.70      4.47 o 
   3  13   7        0.08        0.28      3.01 o 
   4  13   7       28.58       22.78      7.48 o 
   5  13   7        0.03       -1.63      4.91 o 
   6  13   7      250.34      234.03     10.42 o 
  -7  14   7       13.30        5.81      3.02 o 
  -6  14   7       10.99       10.95      5.83 o 
  -5  14   7        0.23        2.85      2.70 o 
  -4  14   7        3.84        5.82      3.41 o 
  -3  14   7        9.04        7.18      3.37 o 
  -2  14   7        3.34        6.13      2.13 o 
  -1  14   7       11.73       17.34      3.75 o 
   0  14   7      861.93      789.29     14.78 o 
   1  14   7       24.89       30.16      2.43 o 
   2  14   7       76.00       69.12      4.11 o 
   3  14   7      218.55      222.20      9.60 o 
   4  14   7       63.46       50.07     13.21 o 
   5  14   7       66.06       60.08     22.96 o 
   6  14   7      184.59      196.43     10.20 o 
  -7  15   7      153.24      150.95     11.07 o 
  -6  15   7       21.35       18.62      8.60 o 
  -5  15   7        3.94        5.47      3.49 o 
  -4  15   7       71.15       83.58      8.67 o 
  -3  15   7        3.21        3.40      2.58 o 
  -2  15   7      249.45      220.69      6.38 o 
  -1  15   7      398.57      402.48      8.26 o 
   0  15   7      975.09      924.66     18.61 o 
   1  15   7       17.90       18.21      4.25 o 
   2  15   7      164.63      170.89      6.71 o 
   3  15   7       26.12       24.29      7.03 o 
   4  15   7       63.97       60.67      5.93 o 
   5  15   7      292.72      268.53     14.85 o 
  -6  16   7       21.16       16.13      4.99 o 
  -5  16   7      253.48      250.00     19.80 o 
  -4  16   7        0.04       -0.71      3.55 o 
  -3  16   7        0.01        2.29      7.94 o 
  -2  16   7        0.26        2.17      2.03 o 
  -1  16   7       94.27       78.84      3.21 o 
   0  16   7       99.78       92.85      3.41 o 
   1  16   7      217.65      232.87     12.11 o 
   2  16   7        0.02       -1.20      1.86 o 
   3  16   7      500.18      535.16     19.47 o 
   4  16   7       31.08       23.74      7.11 o 
   5  16   7      135.29      129.98      8.62 o 
  -6  17   7       12.23       10.61      4.32 o 
  -5  17   7       46.71       39.60     14.62 o 
  -4  17   7       78.79       75.49      6.19 o 
  -3  17   7      538.21      562.73     24.72 o 
  -2  17   7        1.86        2.94      1.49 o 
  -1  17   7      135.88      130.89      5.87 o 
   0  17   7       83.90       76.23      3.25 o 
   1  17   7      226.71      201.96      8.02 o 
   2  17   7        0.18        1.09      1.61 o 
   3  17   7       91.68       92.68      5.25 o 
   4  17   7        2.88        2.93      2.68 o 
  -5  18   7       88.28       78.46     22.79 o 
  -4  18   7      500.57      507.31     15.06 o 
  -3  18   7       16.92        9.80      4.22 o 
  -2  18   7       91.35       78.83      3.90 o 
  -1  18   7       46.21       42.08      3.54 o 
   0  18   7      249.82      231.89     11.08 o 
   1  18   7      185.02      178.14      5.71 o 
   2  18   7       83.02       75.26      6.60 o 
   3  18   7        6.67        4.01      3.85 o 
   4  18   7        7.79        4.95      3.19 o 
  -5  19   7       52.30       46.65     15.91 o 
  -4  19   7      482.63      517.53     21.56 o 
  -3  19   7       10.10        9.85      3.62 o 
  -2  19   7      208.69      191.74      6.90 o 
  -1  19   7       25.25       15.80      5.31 o 
   0  19   7       90.01       82.62      6.31 o 
   1  19   7        0.21        2.75      1.94 o 
   2  19   7      975.40     1140.48     38.50 o 
   3  19   7       68.97       63.54     16.30 o 
  -4  20   7      167.26      172.29     10.52 o 
  -3  20   7       25.66       15.94      7.36 o 
  -2  20   7      199.90      187.47      6.97 o 
  -1  20   7       10.11        7.18      2.68 o 
   0  20   7      442.13      451.21     13.29 o 
   1  20   7       86.26      113.81      9.57 o 
   2  20   7       16.64       16.16      4.59 o 
   3  20   7       12.27       14.24      4.64 o 
  -3  21   7        2.04        1.76      2.34 o 
  -2  21   7       87.42       67.19     25.56 o 
  -1  21   7       77.88       66.95      4.80 o 
   0  21   7      130.73      154.88      8.97 o 
   1  21   7       19.67       24.47      7.70 o 
   2  21   7      346.98      332.84     11.95 o 
  -2  22   7       91.77       94.80      9.65 o 
  -1  22   7       33.47       30.88     13.03 o 
   0  22   7       13.70        7.04      4.99 o 
  -8   0   8      351.08      321.44     14.25 o 
  -6   0   8      521.88      538.58     22.53 o 
  -4   0   8      893.90      858.21     21.98 o 
  -2   0   8      653.10      719.79     46.89 o 
   0   0   8      179.89      216.08      6.73 o 
   2   0   8     1071.70     1085.71     23.24 o 
   4   0   8      535.49      529.54     21.77 o 
   6   0   8        9.95       16.45      5.93 o 
  -9   1   8       60.04       49.76      8.11 o 
  -8   1   8      100.97       93.17      6.05 o 
  -7   1   8       27.29       26.67     10.33 o 
  -6   1   8       23.43       18.62      7.59 o 
  -5   1   8       36.04       32.83      2.82 o 
  -4   1   8      488.32      474.35     13.81 o 
  -3   1   8      528.54      543.56     10.93 o 
  -2   1   8        1.36        1.65      1.69 o 
  -1   1   8       58.28       62.70      2.37 o 
   0   1   8      907.91      845.51      8.21 o 
   1   1   8      229.16      254.65      6.30 o 
   2   1   8      192.05      201.16      6.09 o 
   3   1   8      228.22      215.48      8.53 o 
   4   1   8       69.93       67.68     17.87 o 
   5   1   8      415.23      388.98     14.21 o 
   6   1   8       79.31       74.00     18.49 o 
   7   1   8       58.47       49.48     13.72 o 
  -9   2   8       10.36        2.44      2.73 o 
  -8   2   8       26.22       24.64      8.22 o 
  -7   2   8       74.18       87.02      5.93 o 
  -6   2   8      326.20      340.43      9.13 o 
  -5   2   8       75.77       78.20      3.82 o 
  -4   2   8     1324.58     1322.67     24.82 o 
  -3   2   8        0.47        2.22      1.17 o 
  -2   2   8      546.91      560.67     11.09 o 
  -1   2   8      855.87      955.91     20.86 o 
   0   2   8       70.96       55.56      3.04 o 
   1   2   8     2185.93     2397.56     24.95 o 
   2   2   8      284.63      305.76     11.56 o 
   3   2   8       94.54       87.79      3.59 o 
   4   2   8      152.15      160.81     11.80 o 
   5   2   8      841.48      795.50     25.50 o 
   6   2   8      531.55      516.74     22.48 o 
   7   2   8      180.91      170.31      6.52 o 
  -9   3   8        4.02        3.82      4.90 o 
  -8   3   8      210.19      195.20     23.00 o 
  -7   3   8      575.33      582.52     18.02 o 
  -6   3   8       74.89       87.02      4.86 o 
  -5   3   8       99.09       84.47      3.05 o 
  -4   3   8        0.92        2.27      1.68 o 
  -3   3   8      181.85      188.35      7.64 o 
  -2   3   8     2444.47     2562.31     35.56 o 
  -1   3   8      278.24      284.14      6.52 o 
   0   3   8       19.98       32.94      3.19 o 
   1   3   8        0.53        0.86      1.53 o 
   2   3   8      235.57      216.65     12.66 o 
   3   3   8       24.74       18.72      2.25 o 
   4   3   8     1041.00     1060.36     25.62 o 
   5   3   8      173.01      145.34     10.38 o 
   6   3   8      143.90      139.13      7.39 o 
   7   3   8      164.83      173.58     11.28 o 
  -8   4   8      115.79      102.02      6.16 o 
  -7   4   8      149.50      172.27      8.82 o 
  -6   4   8       15.23       15.77      3.37 o 
  -5   4   8        4.07        2.29      1.45 o 
  -4   4   8       41.87       37.98      3.04 o 
  -3   4   8      394.88      407.16      8.40 o 
  -2   4   8     2447.11     2696.06     84.96 o 
  -1   4   8      976.78     1077.41     21.48 o 
   0   4   8      572.18      617.30     12.08 o 
   1   4   8     2463.77     2416.13     58.71 o 
   2   4   8      349.75      394.08     14.39 o 
   3   4   8      363.72      349.63     12.89 o 
   4   4   8      597.20      597.10     20.31 o 
   5   4   8       36.62       39.77     12.06 o 
   6   4   8        3.97        0.24      3.08 o 
   7   4   8       97.55      111.53      7.17 o 
  -8   5   8      981.15      991.13     37.54 o 
  -7   5   8      486.18      487.19     15.57 o 
  -6   5   8       37.61       30.16      3.22 o 
  -5   5   8      416.34      426.84     12.66 o 
  -4   5   8       76.32       72.67      3.80 o 
  -3   5   8      212.15      244.83      9.39 o 
  -2   5   8        0.49        3.65      1.61 o 
  -1   5   8      122.16      140.40      5.92 o 
   0   5   8       30.05       36.70      3.93 o 
   1   5   8      101.99       81.92      3.50 o 
   2   5   8       51.38       39.62      6.35 o 
   3   5   8      846.72      902.11     14.76 o 
   4   5   8      367.76      317.28     18.50 o 
   5   5   8      148.50      160.93      9.12 o 
   6   5   8        0.08        2.17      3.47 o 
   7   5   8        8.53        9.66      4.68 o 
  -8   6   8      216.26      184.98      9.49 o 
  -7   6   8      415.42      433.64     15.79 o 
  -6   6   8      105.56      107.00      4.52 o 
  -5   6   8        4.37        4.02      1.79 o 
  -4   6   8       17.97       12.28      3.37 o 
  -3   6   8       52.37       52.82      2.92 o 
  -2   6   8     1116.01     1220.65     23.28 o 
  -1   6   8       32.74       38.97      9.10 o 
   0   6   8     1113.78     1187.98     21.91 o 
   1   6   8     1043.66     1083.12     24.01 o 
   2   6   8      868.78      842.14     23.77 o 
   3   6   8     1265.48     1239.98     19.52 o 
   4   6   8      132.67      102.52      6.70 o 
   5   6   8       84.19       86.16      8.03 o 
   6   6   8      929.89      951.73     25.02 o 
   7   6   8      148.63      143.15      7.88 o 
  -8   7   8      141.75      144.78     17.18 o 
  -7   7   8       18.89       10.67      5.78 o 
  -6   7   8      437.08      459.05     12.06 o 
  -5   7   8      142.26      132.97      8.40 o 
  -4   7   8        0.50        1.32      1.70 o 
  -3   7   8       59.37       62.96      2.75 o 
  -2   7   8      106.30      104.02      3.54 o 
  -1   7   8      331.79      346.98      9.94 o 
   0   7   8      183.29      180.50      6.27 o 
   1   7   8      280.44      256.84     10.20 o 
   2   7   8     4014.43     3739.16     43.22 o 
   3   7   8     1148.66     1116.27     27.64 o 
   4   7   8      204.89      213.71      9.02 o 
   5   7   8      655.63      711.84     20.61 o 
   6   7   8      156.22      169.97      6.72 o 
   7   7   8       18.53       10.91      5.10 o 
  -8   8   8       62.87       54.87     23.11 o 
  -7   8   8       87.12       85.90      7.52 o 
  -6   8   8      294.20      291.78     11.83 o 
  -5   8   8      257.55      255.28      7.70 o 
  -4   8   8     1065.52     1141.29     23.21 o 
  -3   8   8      197.29      203.14      6.00 o 
  -2   8   8      202.48      213.96     10.85 o 
  -1   8   8      227.05      264.39     10.36 o 
   0   8   8      257.81      261.07     11.11 o 
   1   8   8     1150.56     1102.20     29.02 o 
   2   8   8      667.18      622.07     10.71 o 
   3   8   8       33.98       29.13      7.79 o 
   4   8   8      687.14      687.01     17.66 o 
   5   8   8        0.01        2.97      3.00 o 
   6   8   8       70.27       71.82     12.48 o 
  -8   9   8      360.88      392.51     33.48 o 
  -7   9   8       18.46       26.81      9.36 o 
  -6   9   8      181.42      186.64     12.81 o 
  -5   9   8       14.03        7.26      2.83 o 
  -4   9   8       82.70      103.39      6.43 o 
  -3   9   8       26.23       27.17      2.75 o 
  -2   9   8       84.83       92.98      4.01 o 
  -1   9   8      290.60      324.19     32.37 o 
   0   9   8     1184.27     1202.96     23.32 o 
   1   9   8        0.00        0.12      3.31 o 
   2   9   8      495.73      513.36     30.33 o 
   3   9   8      139.30      131.78      5.94 o 
   4   9   8      277.83      305.12     13.04 o 
   5   9   8       25.73       21.39      6.00 o 
   6   9   8      159.13      159.40      7.84 o 
  -8  10   8       73.57       57.37     21.29 o 
  -7  10   8        0.05        4.91      3.00 o 
  -6  10   8      113.24      135.87      9.78 o 
  -5  10   8      777.45      790.63     46.54 o 
  -4  10   8      820.04      806.86     19.46 o 
  -3  10   8      393.56      392.87     12.30 o 
  -2  10   8       21.06       23.81      6.83 o 
  -1  10   8      716.43      702.36     14.33 o 
   0  10   8       12.69       11.51      2.70 o 
   1  10   8      462.02      474.00     14.53 o 
   2  10   8      228.75      192.72      5.93 o 
   3  10   8        1.46        2.19      1.63 o 
   4  10   8      650.20      698.02     19.36 o 
   5  10   8       29.30       28.08     10.34 o 
   6  10   8      288.39      285.16     15.62 o 
  -7  11   8       75.05       83.40      9.30 o 
  -6  11   8       77.76       80.31      7.53 o 
  -5  11   8        1.29        1.01      3.33 o 
  -4  11   8      712.27      706.98     20.93 o 
  -3  11   8      192.76      162.53      6.38 o 
  -2  11   8      328.98      342.42     11.25 o 
  -1  11   8      491.78      518.06     14.87 o 
   0  11   8      120.57      136.88      6.41 o 
   1  11   8      110.80       82.34      4.08 o 
   2  11   8      467.34      427.31      8.36 o 
   3  11   8      135.46      134.47      6.23 o 
   4  11   8      136.02      130.03     22.33 o 
   5  11   8      301.61      296.36     11.21 o 
   6  11   8        8.05        3.84      5.00 o 
  -7  12   8       14.54       15.11      5.66 o 
  -6  12   8       86.25       91.31      5.81 o 
  -5  12   8      226.74      247.35      8.79 o 
  -4  12   8     1357.02     1408.67     43.45 o 
  -3  12   8      207.23      211.23      5.68 o 
  -2  12   8      139.06      129.26      4.20 o 
  -1  12   8       41.12       43.98      3.56 o 
   0  12   8     1122.67     1124.92     17.68 o 
   1  12   8      161.19      156.12      5.76 o 
   2  12   8       44.32       43.83      2.75 o 
   3  12   8       62.30       79.27      3.70 o 
   4  12   8        0.00        3.74      3.87 o 
   5  12   8      172.46      182.60     10.15 o 
   6  12   8      179.93      191.23     20.10 o 
  -7  13   8       25.92       27.37     10.84 o 
  -6  13   8       11.20        7.62      4.05 o 
  -5  13   8      484.51      521.83     20.28 o 
  -4  13   8       78.43       76.95      5.88 o 
  -3  13   8       13.09        9.63      2.74 o 
  -2  13   8      110.03      102.77      3.82 o 
  -1  13   8       37.96       34.71      6.02 o 
   0  13   8      210.59      202.59     10.75 o 
   1  13   8       13.28       19.02      4.30 o 
   2  13   8        6.12        6.78      2.29 o 
   3  13   8      755.65      708.66     21.46 o 
   4  13   8      209.63      189.43      6.89 o 
   5  13   8      199.25      194.47      8.87 o 
  -7  14   8      140.58      139.40      7.11 o 
  -6  14   8      283.80      316.82     13.71 o 
  -5  14   8      363.26      374.82     17.92 o 
  -4  14   8      257.34      246.92     11.66 o 
  -3  14   8       28.46       29.65      8.68 o 
  -2  14   8     2458.35     2316.84     61.07 o 
  -1  14   8        4.20        3.64      2.14 o 
   0  14   8       17.14       14.15      2.80 o 
   1  14   8      245.15      261.14      6.74 o 
   2  14   8        9.07        5.71      2.28 o 
   3  14   8       79.94       66.20      5.61 o 
   4  14   8        2.90        2.69      4.08 o 
   5  14   8        2.83        7.04      4.33 o 
  -6  15   8       68.30       78.74      6.68 o 
  -5  15   8      317.31      311.76     14.41 o 
  -4  15   8       17.76       13.21      5.03 o 
  -3  15   8        4.57        2.89      1.59 o 
  -2  15   8      720.78      717.82     17.81 o 
  -1  15   8     1166.97     1175.22     38.11 o 
   0  15   8      787.24      825.27     16.13 o 
   1  15   8       73.27       61.46      2.62 o 
   2  15   8       23.22       17.39      4.41 o 
   3  15   8      272.41      276.91     17.44 o 
   4  15   8        2.95        2.73      2.56 o 
   5  15   8      240.15      241.82     10.61 o 
  -6  16   8      367.69      379.46     16.85 o 
  -5  16   8        8.60       10.52      5.63 o 
  -4  16   8      156.29      162.91      6.91 o 
  -3  16   8      187.17      194.37     11.24 o 
  -2  16   8       44.90       44.43      3.13 o 
  -1  16   8       41.45       44.20      5.10 o 
   0  16   8       98.68       84.07      4.19 o 
   1  16   8       11.93       10.27      2.82 o 
   2  16   8       27.20       24.41      6.67 o 
   3  16   8        2.05        1.61      1.98 o 
   4  16   8      590.38      596.17     23.59 o 
  -5  17   8        0.14        0.28      3.43 o 
  -4  17   8      342.64      339.93     12.63 o 
  -3  17   8       83.89       92.37      8.90 o 
  -2  17   8      775.20      742.16     22.12 o 
  -1  17   8        9.74        5.92      2.30 o 
   0  17   8      904.13      950.53     22.60 o 
   1  17   8        1.35        3.44      1.93 o 
   2  17   8      159.35      175.38      6.54 o 
   3  17   8        0.43        2.01      2.29 o 
   4  17   8        2.95        1.90      3.49 o 
  -5  18   8       30.50       26.34      7.53 o 
  -4  18   8      183.56      174.71      7.87 o 
  -3  18   8      175.09      173.24      5.80 o 
  -2  18   8       38.93       34.53      3.73 o 
  -1  18   8      273.27      229.68      5.89 o 
   0  18   8       14.13       15.16      4.96 o 
   1  18   8       36.95       33.51      8.92 o 
   2  18   8       71.97       81.09      4.91 o 
   3  18   8       25.62       26.82      8.68 o 
  -4  19   8        8.93        5.63      2.80 o 
  -3  19   8      218.07      223.25     11.75 o 
  -2  19   8       19.20       17.15      5.68 o 
  -1  19   8        5.68        1.43      1.37 o 
   0  19   8      214.39      258.24      8.87 o 
   1  19   8       85.69       83.91      4.86 o 
   2  19   8       22.71       18.04      4.99 o 
   3  19   8       73.16       85.47      5.64 o 
  -4  20   8        0.51       -3.13      7.80 o 
  -3  20   8       73.25       62.02      4.97 o 
  -2  20   8       16.34       12.31      5.04 o 
  -1  20   8      289.71      321.80     13.91 o 
   0  20   8       58.42       67.01     15.46 o 
   1  20   8        8.61       12.54      5.89 o 
   2  20   8       92.28       93.95      8.51 o 
  -2  21   8        5.78        2.86      4.79 o 
  -1  21   8      213.98      244.79     13.24 o 
   0  21   8      866.56      939.78     27.86 o 
   1  21   8        4.26        3.67      2.97 o 
  -7   0   9       25.58       19.98     12.39 o 
  -5   0   9       10.28       12.46      4.70 o 
  -3   0   9     1414.96     1646.82    121.97 o 
  -1   0   9      968.16     1080.22     37.92 o 
   1   0   9      347.32      383.71     16.94 o 
   3   0   9     1562.50     1630.52     41.58 o 
   5   0   9      439.66      398.99     22.58 o 
   7   0   9      223.89      237.53     26.41 o 
  -8   1   9       34.29       25.96      9.74 o 
  -7   1   9       44.98       48.82      3.72 o 
  -6   1   9       90.99       87.75      4.82 o 
  -5   1   9      610.65      648.80     18.45 o 
  -4   1   9        0.47        1.04      2.40 o 
  -3   1   9       34.03       36.52      2.52 o 
  -2   1   9      103.12      128.13      4.15 o 
  -1   1   9      293.04      291.60     10.82 o 
   0   1   9       90.22       92.52      4.60 o 
   1   1   9     2060.87     2149.70     38.12 o 
   2   1   9      146.73      152.76      5.32 o 
   3   1   9      673.12      611.60     17.15 o 
   4   1   9      459.52      437.04     15.48 o 
   5   1   9        2.80        1.75      3.42 o 
   6   1   9        0.11        5.11      5.31 o 
   7   1   9        7.12        7.49      3.67 o 
  -8   2   9       63.45       61.58      4.45 o 
  -7   2   9        0.00       -0.82      2.92 o 
  -6   2   9       51.24       52.05      5.29 o 
  -5   2   9       11.37       11.97      3.56 o 
  -4   2   9        3.78       10.23      3.48 o 
  -3   2   9      192.86      194.48      7.65 o 
  -2   2   9        5.77        5.51      2.19 o 
  -1   2   9      574.23      588.99     11.87 o 
   0   2   9      396.94      363.00      9.51 o 
   1   2   9      745.66      760.29     16.25 o 
   2   2   9     2681.22     2741.17     92.43 o 
   3   2   9      760.74      740.65     16.47 o 
   4   2   9       19.11        8.38      5.42 o 
   5   2   9       13.71       22.89      7.18 o 
   6   2   9       17.54       13.10      6.73 o 
   7   2   9       83.49      101.31      6.30 o 
  -8   3   9       32.23       19.92      7.85 o 
  -7   3   9      108.91      108.43      5.89 o 
  -6   3   9       62.53       61.00      4.22 o 
  -5   3   9      166.45      173.03      6.24 o 
  -4   3   9     1093.54     1107.74     22.19 o 
  -3   3   9      122.30      153.73      6.56 o 
  -2   3   9      370.20      333.47      8.88 o 
  -1   3   9      416.35      424.54      9.80 o 
   0   3   9       17.12        8.39      3.22 o 
   1   3   9      864.39      848.10     30.48 o 
   2   3   9       33.07       29.07      6.78 o 
   3   3   9      165.84      170.51     11.96 o 
   4   3   9      187.41      189.66     12.41 o 
   5   3   9       32.55       34.47     11.93 o 
   6   3   9       77.27       52.75     15.51 o 
   7   3   9       14.05        5.84      5.76 o 
  -8   4   9      286.61      288.47     11.03 o 
  -7   4   9      227.40      230.57      7.82 o 
  -6   4   9      303.43      303.08     12.14 o 
  -5   4   9       14.92       11.80      3.41 o 
  -4   4   9      788.31      794.07     15.33 o 
  -3   4   9       17.73       21.58      5.49 o 
  -2   4   9      213.99      198.43     14.96 o 
  -1   4   9      801.59      858.16     30.01 o 
   0   4   9     1210.09     1246.96     33.64 o 
   1   4   9      165.43      142.67      7.10 o 
   2   4   9       11.80       15.62      3.74 o 
   3   4   9       60.84       85.01      6.36 o 
   4   4   9     2424.10     2313.03     71.10 o 
   5   4   9        4.34        9.40      4.91 o 
   6   4   9       25.87       21.47      5.27 o 
   7   4   9       16.00       15.51      6.46 o 
  -8   5   9       50.51       40.11     14.87 o 
  -7   5   9        9.27        4.60      2.98 o 
  -6   5   9       26.42       29.24      3.52 o 
  -5   5   9      266.41      276.00      5.93 o 
  -4   5   9      301.27      307.71     14.10 o 
  -3   5   9      282.98      284.37      7.10 o 
  -2   5   9     2070.56     2149.96     37.69 o 
  -1   5   9      202.08      197.52      8.04 o 
   0   5   9      255.35      240.91      9.67 o 
   1   5   9        4.72        3.01      2.04 o 
   2   5   9      502.18      527.48      8.61 o 
   3   5   9     2211.40     2142.11     84.41 o 
   4   5   9       41.79       36.70     10.95 o 
   5   5   9        2.06        2.40      2.44 o 
   6   5   9      330.67      347.68     12.80 o 
  -8   6   9       30.72       23.14      9.24 o 
  -7   6   9       49.16       45.67      3.20 o 
  -6   6   9      274.52      270.88      9.87 o 
  -5   6   9      155.22      159.60      6.17 o 
  -4   6   9     1077.90     1138.69     16.25 o 
  -3   6   9     1175.39     1156.72     21.63 o 
  -2   6   9      339.25      358.27     13.08 o 
  -1   6   9      372.53      351.26     15.47 o 
   0   6   9     1196.80     1220.66     22.91 o 
   1   6   9     1283.57     1353.09     25.82 o 
   2   6   9      288.96      299.03     15.09 o 
   3   6   9      165.99      152.74     10.56 o 
   4   6   9       63.76       46.28     15.71 o 
   5   6   9       69.73       85.29     10.51 o 
   6   6   9       49.40       31.88     11.95 o 
  -8   7   9        0.08        2.55      3.42 o 
  -7   7   9      311.97      318.68     14.77 o 
  -6   7   9       21.37       20.14      5.48 o 
  -5   7   9        0.54        1.17      1.26 o 
  -4   7   9      325.24      358.02     14.64 o 
  -3   7   9      128.96      122.08      5.43 o 
  -2   7   9      275.60      289.31      7.42 o 
  -1   7   9      489.99      500.06     10.79 o 
   0   7   9      145.55      127.48      8.33 o 
   1   7   9     1756.08     1787.04     31.35 o 
   2   7   9        3.05        0.24      2.75 o 
   3   7   9      155.52      147.81      6.38 o 
   4   7   9      419.04      416.95     15.79 o 
   5   7   9        1.65        4.18      3.52 o 
   6   7   9        2.15        2.00      3.00 o 
  -8   8   9      129.80      116.46      9.13 o 
  -7   8   9       23.84       22.63      9.64 o 
  -6   8   9      316.28      297.71     13.43 o 
  -5   8   9       43.16       39.90      3.07 o 
  -4   8   9       35.48       37.86      2.96 o 
  -3   8   9      692.14      672.31     26.72 o 
  -2   8   9      169.50      168.28      4.98 o 
  -1   8   9     1483.10     1547.04     27.18 o 
   0   8   9     1330.41     1269.59     23.40 o 
   1   8   9      621.94      627.32     12.40 o 
   2   8   9       32.16       17.44      5.56 o 
   3   8   9      254.71      239.97      8.65 o 
   4   8   9        0.01        1.37      3.28 o 
   5   8   9       56.40       55.70      5.58 o 
   6   8   9        0.32        5.21      3.12 o 
  -8   9   9        6.89        4.50      3.62 o 
  -7   9   9       21.13       15.27      8.77 o 
  -6   9   9      425.12      427.23     23.66 o 
  -5   9   9      194.52      192.17      8.23 o 
  -4   9   9       27.08       23.76      4.00 o 
  -3   9   9      117.53      120.79      4.69 o 
  -2   9   9        0.16        1.17      1.85 o 
  -1   9   9        3.47        4.09      2.18 o 
   0   9   9     1297.11     1233.11     17.59 o 
   1   9   9      228.96      218.16     10.92 o 
   2   9   9      112.75      122.08      4.70 o 
   3   9   9      705.97      676.02     19.82 o 
   4   9   9      128.46      126.80      7.14 o 
   5   9   9       44.20       50.67      9.44 o 
   6   9   9        5.41        7.51      3.86 o 
  -7  10   9      645.99      663.97     22.88 o 
  -6  10   9      859.10      839.42     35.17 o 
  -5  10   9      373.28      378.83     15.77 o 
  -4  10   9        0.73        1.89      1.35 o 
  -3  10   9      194.94      201.78      7.52 o 
  -2  10   9       18.04       15.48      3.44 o 
  -1  10   9      408.49      375.31     12.18 o 
   0  10   9       48.09       53.08     10.01 o 
   1  10   9     1593.84     1479.36     28.45 o 
   2  10   9      695.93      678.47     13.62 o 
   3  10   9       57.03       68.45      6.30 o 
   4  10   9       14.96       14.80      5.56 o 
   5  10   9       16.60       28.26      8.44 o 
   6  10   9        2.46        7.05      4.85 o 
  -7  11   9      109.56      104.30     11.01 o 
  -6  11   9       64.15       62.12      6.13 o 
  -5  11   9       74.87       64.93     17.28 o 
  -4  11   9     1280.95     1291.25     40.62 o 
  -3  11   9      558.06      557.35     13.17 o 
  -2  11   9      287.38      279.31      8.95 o 
  -1  11   9       41.41       45.37      3.90 o 
   0  11   9       27.89       26.78      7.16 o 
   1  11   9       94.50       89.83      4.85 o 
   2  11   9      132.64      114.37      4.21 o 
   3  11   9       41.67       30.79      5.49 o 
   4  11   9      339.67      353.86     30.59 o 
   5  11   9      228.80      255.92     12.18 o 
  -7  12   9       48.01       36.40     13.15 o 
  -6  12   9      486.47      528.44     20.59 o 
  -5  12   9      153.43      153.02     10.44 o 
  -4  12   9      753.32      746.65     22.97 o 
  -3  12   9        4.64        7.69      2.76 o 
  -2  12   9       65.35       58.63      4.52 o 
  -1  12   9       30.56       21.04      6.09 o 
   0  12   9      137.90      146.93      5.13 o 
   1  12   9      685.40      616.19     13.38 o 
   2  12   9       37.73       51.31      3.53 o 
   3  12   9       42.03       65.92     10.73 o 
   4  12   9       79.74       66.12      7.49 o 
   5  12   9       39.06       31.35     11.93 o 
  -7  13   9       19.50        8.15      4.79 o 
  -6  13   9        0.97        1.99      4.16 o 
  -5  13   9       81.26       96.35     14.34 o 
  -4  13   9       25.42       23.13      6.29 o 
  -3  13   9      859.33      881.78     21.54 o 
  -2  13   9     2834.61     3070.64     63.40 o 
  -1  13   9      870.21      849.54     19.16 o 
   0  13   9       82.82       70.78      3.53 o 
   1  13   9       42.32       43.70      8.77 o 
   2  13   9       10.34        9.45      2.51 o 
   3  13   9        0.07        0.72      1.76 o 
   4  13   9       25.36       21.45      8.07 o 
   5  13   9      106.30      106.06      8.99 o 
  -6  14   9        5.93        7.57      4.70 o 
  -5  14   9       11.88        8.94      3.98 o 
  -4  14   9       11.59       11.48      3.54 o 
  -3  14   9        0.51        1.81      1.59 o 
  -2  14   9      294.70      289.77     10.80 o 
  -1  14   9      771.94      745.36     16.37 o 
   0  14   9      323.16      339.01     11.57 o 
   1  14   9        8.78       14.70      2.62 o 
   2  14   9      131.97      129.41      7.16 o 
   3  14   9       64.50       61.37      8.19 o 
   4  14   9      257.02      270.72     11.79 o 
   5  14   9      891.30      972.95     31.70 o 
  -6  15   9       13.95       16.01      5.60 o 
  -5  15   9        0.20       -0.19      2.53 o 
  -4  15   9      469.07      474.82     26.08 o 
  -3  15   9       19.09       15.42      7.04 o 
  -2  15   9      318.17      312.91     14.98 o 
  -1  15   9       20.37       19.46      4.28 o 
   0  15   9       39.74       44.29      2.96 o 
   1  15   9      379.39      374.77      9.33 o 
   2  15   9      186.74      170.90      7.95 o 
   3  15   9      345.18      326.68      9.72 o 
   4  15   9       40.72       31.02     10.89 o 
  -6  16   9       15.29       15.75      5.96 o 
  -5  16   9       25.76       21.06     10.25 o 
  -4  16   9      104.56       97.05      9.44 o 
  -3  16   9      271.61      271.49     10.54 o 
  -2  16   9       38.91       33.28      3.57 o 
  -1  16   9       16.32       15.58      3.30 o 
   0  16   9       27.72       22.95      4.74 o 
   1  16   9        0.09       -0.07      2.18 o 
   2  16   9        5.81        6.30      3.97 o 
   3  16   9      200.95      199.67      9.75 o 
   4  16   9       19.96       19.82      6.33 o 
  -5  17   9       90.80       88.55     14.40 o 
  -4  17   9       18.83       15.96      4.90 o 
  -3  17   9       36.11       33.88     10.28 o 
  -2  17   9      318.20      295.86     11.10 o 
  -1  17   9        0.05        0.34      1.51 o 
   0  17   9       12.29        9.60      2.39 o 
   1  17   9      440.99      447.33     10.22 o 
   2  17   9       17.34       16.46      7.18 o 
   3  17   9      368.52      386.39     12.19 o 
  -4  18   9      166.73      165.06      9.54 o 
  -3  18   9       71.29       68.87      6.03 o 
  -2  18   9       35.09       35.44     10.93 o 
  -1  18   9       71.98       63.37      3.13 o 
   0  18   9      144.21      147.87      6.38 o 
   1  18   9      223.90      232.90      7.47 o 
   2  18   9      138.34      127.91      8.42 o 
   3  18   9       46.22       36.43     14.59 o 
  -4  19   9      214.17      190.48     12.79 o 
  -3  19   9       90.43       84.92     11.23 o 
  -2  19   9      534.37      529.11     21.30 o 
  -1  19   9       98.72       92.53      5.78 o 
   0  19   9      121.72      127.34      5.38 o 
   1  19   9      133.74      131.30      5.26 o 
   2  19   9       49.44       54.77      7.18 o 
  -3  20   9       53.24       51.86      7.04 o 
  -2  20   9        0.15        0.45      5.00 o 
  -1  20   9      113.25      118.07      6.72 o 
   0  20   9      550.01      596.27     15.08 o 
   1  20   9      352.78      404.51     13.52 o 
  -8   0  10       22.99       15.32     11.08 o 
  -6   0  10      268.88      278.08     18.83 o 
  -4   0  10      349.08      347.97     14.04 o 
  -2   0  10      488.51      473.28     11.42 o 
   0   0  10     2841.10     3192.85    130.45 o 
   2   0  10      180.31      196.83     14.11 o 
   4   0  10       20.09       11.76      8.93 o 
   6   0  10      274.90      300.13     23.60 o 
  -8   1  10      239.80      247.75     13.73 o 
  -7   1  10      105.13       98.77      6.06 o 
  -6   1  10      974.24      938.35     28.05 o 
  -5   1  10       91.42       95.27      4.36 o 
  -4   1  10        6.35        4.00      2.00 o 
  -3   1  10        2.25        1.62      1.47 o 
  -2   1  10      176.22      174.21      9.77 o 
  -1   1  10       20.66       25.70      5.51 o 
   0   1  10        3.17        1.80      2.10 o 
   1   1  10        2.80        4.69      2.13 o 
   2   1  10      829.19      798.18     13.67 o 
   3   1  10      638.31      530.87     17.29 o 
   4   1  10       98.21       88.19     15.23 o 
   5   1  10        2.44        4.67      2.95 o 
   6   1  10       15.68       14.72      7.81 o 
  -8   2  10       28.02       23.28      9.87 o 
  -7   2  10       17.08       11.96      5.97 o 
  -6   2  10       11.72        6.55      3.58 o 
  -5   2  10        0.05        0.78      2.01 o 
  -4   2  10     1019.76     1078.26     22.00 o 
  -3   2  10      100.84      115.59      4.54 o 
  -2   2  10      241.75      219.60      8.84 o 
  -1   2  10       81.09       97.30      4.75 o 
   0   2  10       20.89       19.94      5.28 o 
   1   2  10       28.80       31.54      6.70 o 
   2   2  10     1209.14     1151.26     26.24 o 
   3   2  10       49.76       38.70     14.82 o 
   4   2  10       27.92       32.63      7.08 o 
   5   2  10      596.99      584.69     26.51 o 
   6   2  10       99.20       90.49      8.02 o 
  -8   3  10        1.18        2.81      3.45 o 
  -7   3  10       90.49       94.04      4.71 o 
  -6   3  10      134.04      135.52      9.53 o 
  -5   3  10      103.26      108.71      5.64 o 
  -4   3  10     2080.62     2263.01     31.18 o 
  -3   3  10      367.35      350.10      8.19 o 
  -2   3  10      193.39      191.89      7.09 o 
  -1   3  10     1822.40     1956.55     35.64 o 
   0   3  10      751.20      771.51     16.49 o 
   1   3  10     1900.71     1918.41     34.67 o 
   2   3  10     1178.99     1205.92     18.99 o 
   3   3  10      276.54      267.56     15.64 o 
   4   3  10      321.36      334.94     14.35 o 
   5   3  10        4.78        3.95      5.31 o 
   6   3  10       50.08       47.14     15.29 o 
  -8   4  10       12.13        7.88      8.37 o 
  -7   4  10      159.95      169.46      5.13 o 
  -6   4  10        2.45        2.78      1.83 o 
  -5   4  10      259.47      260.48      7.73 o 
  -4   4  10       11.00       11.45      3.11 o 
  -3   4  10      115.44      105.19      4.72 o 
  -2   4  10      588.15      583.42     13.34 o 
  -1   4  10      151.06      137.01      5.43 o 
   0   4  10        0.07        1.45      2.23 o 
   1   4  10     1870.80     1860.57     25.17 o 
   2   4  10       14.84       16.84      4.78 o 
   3   4  10       35.61       23.63      6.97 o 
   4   4  10       62.87       39.34     12.30 o 
   5   4  10      226.86      272.50     11.27 o 
   6   4  10       13.98       15.41      4.45 o 
  -8   5  10        8.79        9.00      4.43 o 
  -7   5  10       11.59        9.36      4.01 o 
  -6   5  10        4.76        1.80      1.60 o 
  -5   5  10      451.38      452.11      8.99 o 
  -4   5  10        8.76        8.78      2.01 o 
  -3   5  10      747.13      766.01     29.07 o 
  -2   5  10        0.03       -1.28      2.38 o 
  -1   5  10     2309.38     2259.72    136.64 o 
   0   5  10      747.62      724.22     15.72 o 
   1   5  10        9.62        6.89      2.81 o 
   2   5  10       43.31       44.31      5.03 o 
   3   5  10       36.25       29.28      9.82 o 
   4   5  10      254.85      248.49     19.39 o 
   5   5  10      110.50      114.12      8.90 o 
   6   5  10       19.76       14.76      5.38 o 
  -8   6  10       49.42       42.83     15.10 o 
  -7   6  10       65.52       60.75      5.05 o 
  -6   6  10        0.52        4.09      2.53 o 
  -5   6  10        4.64        4.50      2.14 o 
  -4   6  10      160.98      156.90      5.66 o 
  -3   6  10        0.63        3.60      2.00 o 
  -2   6  10      902.82      916.08     21.73 o 
  -1   6  10      160.56      161.71      5.64 o 
   0   6  10      354.11      338.56      8.50 o 
   1   6  10       18.69       24.10      7.57 o 
   2   6  10      131.58      104.08      6.81 o 
   3   6  10      123.63      156.90     16.46 o 
   4   6  10       73.59       92.09     15.03 o 
   5   6  10      106.66      106.99     15.74 o 
   6   6  10       87.27       88.00      5.71 o 
  -8   7  10       93.21       96.77     19.97 o 
  -7   7  10        7.69        4.64      3.41 o 
  -6   7  10      172.71      184.90      9.42 o 
  -5   7  10       61.64       57.79      7.02 o 
  -4   7  10      572.08      580.46     14.36 o 
  -3   7  10       47.43       59.11      5.46 o 
  -2   7  10      221.36      228.13      9.29 o 
  -1   7  10      205.35      191.73      7.21 o 
   0   7  10      753.96      806.76     14.16 o 
   1   7  10     1727.98     1637.41     35.76 o 
   2   7  10      686.60      648.62     17.10 o 
   3   7  10       31.61       23.05      7.40 o 
   4   7  10      784.35      865.98     30.65 o 
   5   7  10        1.62        0.83      2.94 o 
   6   7  10       20.92       20.20     10.39 o 
  -8   8  10      476.37      482.30     18.98 o 
  -7   8  10        7.87        5.74      4.53 o 
  -6   8  10       94.20       93.32      8.81 o 
  -5   8  10       16.85       18.18      4.54 o 
  -4   8  10      129.74      124.27      7.20 o 
  -3   8  10      189.17      185.17      6.65 o 
  -2   8  10      441.91      447.73     14.71 o 
  -1   8  10     1630.91     1692.13     23.24 o 
   0   8  10      635.06      575.26     16.64 o 
   1   8  10      102.84       91.50      4.56 o 
   2   8  10      195.29      214.74      7.38 o 
   3   8  10       43.26       36.68     13.38 o 
   4   8  10      291.42      277.31     17.87 o 
   5   8  10      156.21      169.78      8.04 o 
   6   8  10      133.37      146.86      9.26 o 
  -7   9  10      127.67      135.06      8.22 o 
  -6   9  10     1468.85     1529.18     61.62 o 
  -5   9  10      118.79      114.12      7.05 o 
  -4   9  10       30.37       31.14      5.41 o 
  -3   9  10      212.37      230.53      7.42 o 
  -2   9  10       16.59       13.99      3.14 o 
  -1   9  10      350.05      366.59     11.56 o 
   0   9  10      407.72      429.25     13.40 o 
   1   9  10        8.83        7.56      3.58 o 
   2   9  10      587.72      591.90     16.36 o 
   3   9  10        0.81        3.98      3.16 o 
   4   9  10      277.22      270.63      9.72 o 
   5   9  10       69.19       77.06     11.34 o 
  -7  10  10      195.33      182.84      8.20 o 
  -6  10  10      509.38      480.79     22.55 o 
  -5  10  10      157.56      170.27     10.48 o 
  -4  10  10      583.34      590.22     15.90 o 
  -3  10  10       25.67       23.09      6.44 o 
  -2  10  10       19.10       17.07      4.30 o 
  -1  10  10        2.30        3.66      2.78 o 
   0  10  10      852.54      804.63     19.77 o 
   1  10  10      103.02       92.23      4.51 o 
   2  10  10      422.91      417.91     12.45 o 
   3  10  10      197.45      209.53     10.75 o 
   4  10  10       11.28        7.83      3.47 o 
   5  10  10       53.26       43.53     19.93 o 
  -7  11  10       14.82        7.70      5.56 o 
  -6  11  10       97.87       74.48     19.25 o 
  -5  11  10      247.91      249.19     13.79 o 
  -4  11  10      206.15      192.92      9.00 o 
  -3  11  10      491.72      523.50     15.89 o 
  -2  11  10      789.77      747.60     20.33 o 
  -1  11  10       45.06       38.03      6.85 o 
   0  11  10      139.14      149.52      7.16 o 
   1  11  10       11.68       16.05      3.43 o 
   2  11  10       27.48       15.44      4.26 o 
   3  11  10        2.18        4.91      2.43 o 
   4  11  10      259.44      264.53     16.27 o 
   5  11  10       94.83      106.50      9.71 o 
  -7  12  10      245.11      257.93     11.48 o 
  -6  12  10       43.15       35.41     12.79 o 
  -5  12  10      156.30      156.59      8.13 o 
  -4  12  10       22.08       20.63      6.20 o 
  -3  12  10       39.79       45.86      5.54 o 
  -2  12  10       63.34       74.60      6.04 o 
  -1  12  10     1001.99     1005.65     26.36 o 
   0  12  10       43.61       36.12      9.98 o 
   1  12  10      130.27      106.16      3.84 o 
   2  12  10        0.29        2.00      1.29 o 
   3  12  10      567.44      629.66     12.30 o 
   4  12  10        0.10        3.00      4.32 o 
   5  12  10      265.58      270.75     16.90 o 
  -6  13  10      141.38      133.89     18.69 o 
  -5  13  10        0.21        2.78      3.05 o 
  -4  13  10       11.49        8.60      4.74 o 
  -3  13  10       38.07       38.13      5.77 o 
  -2  13  10      203.24      195.02      6.95 o 
  -1  13  10       65.05       69.37      3.78 o 
   0  13  10        2.54        0.18      1.98 o 
   1  13  10      351.03      325.72      8.03 o 
   2  13  10        8.39        4.15      2.14 o 
   3  13  10       29.93       35.88      9.13 o 
   4  13  10       34.86       41.04     15.38 o 
  -6  14  10        0.23        2.06      3.18 o 
  -5  14  10        1.05       -0.77      3.40 o 
  -4  14  10      182.80      186.22     12.21 o 
  -3  14  10       46.82       44.67     10.85 o 
  -2  14  10      758.12      786.65     18.99 o 
  -1  14  10       80.53       81.93      7.23 o 
   0  14  10       48.48       47.99      5.62 o 
   1  14  10      401.19      429.73     10.37 o 
   2  14  10        4.21        6.23      1.87 o 
   3  14  10        3.66        3.56      2.73 o 
   4  14  10       19.68       14.59      7.62 o 
  -6  15  10        2.10        1.41      4.43 o 
  -5  15  10        0.01       -1.00      3.62 o 
  -4  15  10     1615.80     1705.88     46.76 o 
  -3  15  10      379.17      366.28     11.59 o 
  -2  15  10        8.19        5.85      2.65 o 
  -1  15  10       23.60       22.07      5.19 o 
   0  15  10        1.39        2.82      1.95 o 
   1  15  10       65.63       63.52      5.10 o 
   2  15  10      166.28      180.07      9.30 o 
   3  15  10       57.40       52.37      5.91 o 
   4  15  10       73.26       76.35      6.64 o 
  -5  16  10      100.46      110.41     12.59 o 
  -4  16  10      799.46      814.15     26.92 o 
  -3  16  10      224.74      202.06     10.39 o 
  -2  16  10      482.94      503.01     11.56 o 
  -1  16  10       78.44       76.60      3.80 o 
   0  16  10      161.10      164.55      4.61 o 
   1  16  10        9.72       10.12      3.50 o 
   2  16  10      639.16      691.15     20.49 o 
   3  16  10       84.53       68.82      5.27 o 
  -5  17  10       13.11        6.34      4.35 o 
  -4  17  10      421.51      412.74     15.78 o 
  -3  17  10       33.35       23.58      7.37 o 
  -2  17  10       47.39       40.16      3.93 o 
  -1  17  10       10.13       10.46      2.33 o 
   0  17  10        5.32        4.71      1.76 o 
   1  17  10        9.52        6.08      3.65 o 
   2  17  10       67.19       49.94     10.64 o 
   3  17  10        1.34        3.66      3.25 o 
  -4  18  10      101.31       88.10      9.36 o 
  -3  18  10        4.11        2.11      3.46 o 
  -2  18  10      399.91      430.34     19.30 o 
  -1  18  10       47.16       57.87      7.09 o 
   0  18  10      346.12      373.61     15.82 o 
   1  18  10       29.10       20.66      7.76 o 
   2  18  10        7.47        7.93      4.25 o 
  -3  19  10       93.79      107.02     16.22 o 
  -2  19  10      119.60      132.89      7.27 o 
  -1  19  10       94.34       79.50     10.69 o 
   0  19  10        0.64        1.73      2.08 o 
   1  19  10      211.30      215.20      7.79 o 
  -1  20  10      340.26      379.91     22.08 o 
  -7   0  11      146.28      135.62     18.03 o 
  -5   0  11      662.75      712.25     31.58 o 
  -3   0  11       11.29        9.90      4.02 o 
  -1   0  11       19.82       17.16      5.98 o 
   1   0  11       22.24       14.82      8.06 o 
   3   0  11      581.98      536.36     34.27 o 
   5   0  11        6.39        5.35      8.53 o 
  -8   1  11       81.52       71.90      5.70 o 
  -7   1  11       77.04       65.03      4.37 o 
  -6   1  11      248.78      240.17      8.26 o 
  -5   1  11       28.49       28.47      7.04 o 
  -4   1  11        2.06        2.71      1.90 o 
  -3   1  11      696.36      756.58     31.78 o 
  -2   1  11       25.78       21.55      7.18 o 
  -1   1  11      100.74      103.45      4.51 o 
   0   1  11     1429.86     1504.03     22.57 o 
   1   1  11     2407.83     2205.48     51.93 o 
   2   1  11      183.12      152.00     11.36 o 
   3   1  11      363.79      403.98     34.12 o 
   4   1  11        2.06        1.39      5.69 o 
   5   1  11      215.78      232.42     11.62 o 
   6   1  11       32.21       23.49     15.03 o 
  -8   2  11       83.73       81.65      9.21 o 
  -7   2  11        6.29        7.57      4.74 o 
  -6   2  11      261.99      281.61     12.05 o 
  -5   2  11       70.65       65.75      3.47 o 
  -4   2  11        6.67        5.61      2.16 o 
  -3   2  11      101.35       92.04      5.33 o 
  -2   2  11      266.70      290.94     12.04 o 
  -1   2  11     2149.89     2235.87     60.36 o 
   0   2  11      557.91      576.34     14.67 o 
   1   2  11        0.16        1.86      1.65 o 
   2   2  11      752.51      632.41     19.55 o 
   3   2  11       37.71       45.56     12.63 o 
   4   2  11       25.02       20.91      9.34 o 
   5   2  11       21.74       26.97      8.29 o 
   6   2  11       39.91       38.81     22.02 o 
  -8   3  11       66.01       74.28      4.80 o 
  -7   3  11       81.53       72.36      6.11 o 
  -6   3  11      107.43       97.85      5.69 o 
  -5   3  11       75.17       84.30      4.49 o 
  -4   3  11       16.79       18.72      4.18 o 
  -3   3  11      216.19      203.75      7.12 o 
  -2   3  11      238.06      228.25      8.07 o 
  -1   3  11       12.08       12.22      4.84 o 
   0   3  11     1607.95     1701.03     32.51 o 
   1   3  11        9.14       20.23      3.57 o 
   2   3  11      889.70      861.41     20.74 o 
   3   3  11       89.33       92.61      7.89 o 
   4   3  11        9.60       10.92      6.78 o 
   5   3  11       46.04       58.08      8.65 o 
   6   3  11       18.57       13.45     16.32 o 
  -8   4  11       28.82       23.76     10.11 o 
  -7   4  11       47.33       44.56      4.20 o 
  -6   4  11      114.21      115.25      9.42 o 
  -5   4  11      215.65      233.47     11.09 o 
  -4   4  11      645.94      680.97     16.50 o 
  -3   4  11      178.27      188.07      7.28 o 
  -2   4  11      409.34      410.40     14.27 o 
  -1   4  11       31.89       32.56      7.68 o 
   0   4  11        7.44        7.26      2.74 o 
   1   4  11      434.90      473.61     11.54 o 
   2   4  11      239.32      206.00      7.09 o 
   3   4  11        0.11        2.72      3.29 o 
   4   4  11      351.43      354.92     18.81 o 
   5   4  11        0.01        0.00      4.77 o 
   6   4  11       68.79       59.75     10.22 o 
  -8   5  11      163.97      161.60     11.25 o 
  -7   5  11        0.94        1.34      2.30 o 
  -6   5  11      393.26      406.78     14.54 o 
  -5   5  11      351.03      359.85     14.05 o 
  -4   5  11       38.42       37.37      6.34 o 
  -3   5  11     1213.46     1218.63     23.43 o 
  -2   5  11      107.90      112.65      6.71 o 
  -1   5  11      144.15      140.53      6.00 o 
   0   5  11       73.47       62.07      4.46 o 
   1   5  11      459.27      392.44     13.43 o 
   2   5  11      589.27      592.87     17.23 o 
   3   5  11       11.38        9.52      5.35 o 
   4   5  11        9.78        5.95      3.89 o 
   5   5  11        4.39        5.05      3.04 o 
  -8   6  11        5.44        0.39      5.88 o 
  -7   6  11       24.70       19.93      6.31 o 
  -6   6  11        0.09        1.00      2.31 o 
  -5   6  11        0.50        1.13      2.16 o 
  -4   6  11      410.43      419.92     11.09 o 
  -3   6  11        9.67       15.54      4.17 o 
  -2   6  11      589.58      609.40     26.97 o 
  -1   6  11       13.37       10.49      2.73 o 
   0   6  11      740.73      694.99     16.88 o 
   1   6  11      301.80      281.15      8.70 o 
   2   6  11     1391.61     1272.29     32.97 o 
   3   6  11      225.24      271.61     12.53 o 
   4   6  11      324.61      318.96     15.63 o 
   5   6  11       28.67       31.53     10.80 o 
  -7   7  11      297.86      284.19     12.06 o 
  -6   7  11       80.98       84.51      5.01 o 
  -5   7  11      395.16      399.64     17.09 o 
  -4   7  11       32.71       33.71      7.57 o 
  -3   7  11     1782.83     1893.51     26.50 o 
  -2   7  11        1.08        4.56      2.01 o 
  -1   7  11      757.02      807.89     17.91 o 
   0   7  11       31.94       33.75      7.58 o 
   1   7  11       67.53       61.44      5.83 o 
   2   7  11      170.62      181.44      8.80 o 
   3   7  11       92.79      108.44     11.50 o 
   4   7  11       17.02        9.10      4.56 o 
   5   7  11      328.40      377.45     16.61 o 
  -7   8  11        2.33        0.29      3.47 o 
  -6   8  11      271.23      270.98     13.64 o 
  -5   8  11       42.67       40.83      3.67 o 
  -4   8  11       27.08       29.25      8.22 o 
  -3   8  11       22.85       29.94      6.67 o 
  -2   8  11     1708.99     1748.91     53.55 o 
  -1   8  11       96.15       95.13      4.73 o 
   0   8  11      129.33      120.61      5.18 o 
   1   8  11      282.13      284.58      8.38 o 
   2   8  11       82.95       73.79      7.75 o 
   3   8  11        8.92        5.63      4.85 o 
   4   8  11        1.25        1.14      2.91 o 
   5   8  11       87.19      101.26      6.20 o 
  -7   9  11       32.80       29.71     12.98 o 
  -6   9  11       15.95       13.75      5.65 o 
  -5   9  11      364.26      377.24     12.04 o 
  -4   9  11        1.83        2.84      2.25 o 
  -3   9  11      106.96      101.28      4.07 o 
  -2   9  11      246.32      249.87      7.83 o 
  -1   9  11       42.04       52.45     10.92 o 
   0   9  11      322.59      279.07      8.50 o 
   1   9  11       52.55       37.52      9.71 o 
   2   9  11       97.26       87.30      4.82 o 
   3   9  11      120.43      152.06     11.47 o 
   4   9  11        7.98        9.82      3.82 o 
   5   9  11        6.92        7.91      5.70 o 
  -7  10  11        7.38        8.79      3.94 o 
  -6  10  11      413.74      395.04     14.88 o 
  -5  10  11       23.79       19.00      6.92 o 
  -4  10  11      130.49      129.35      6.94 o 
  -3  10  11       52.90       55.21      4.81 o 
  -2  10  11       57.54       43.46     10.84 o 
  -1  10  11     2094.22     2114.38     60.93 o 
   0  10  11      264.92      238.10     11.57 o 
   1  10  11      390.75      400.26     17.99 o 
   2  10  11      256.46      264.10     15.97 o 
   3  10  11       40.44       39.03     12.38 o 
   4  10  11        4.27        9.89      5.87 o 
   5  10  11       47.07       56.55     20.71 o 
  -7  11  11       93.42       93.91      6.76 o 
  -6  11  11      474.87      492.84     32.63 o 
  -5  11  11       31.91       26.71      8.94 o 
  -4  11  11        0.41       -0.07      1.99 o 
  -3  11  11      111.31      127.99      6.93 o 
  -2  11  11      387.10      403.87     14.05 o 
  -1  11  11      163.94      139.23      7.70 o 
   0  11  11       89.32      117.99      6.38 o 
   1  11  11        7.53       12.40      3.84 o 
   2  11  11      244.29      227.99      9.27 o 
   3  11  11       34.84       37.35      8.62 o 
   4  11  11       21.53       21.12      8.82 o 
  -6  12  11        0.14        2.72      3.06 o 
  -5  12  11      288.63      293.95     12.12 o 
  -4  12  11      585.22      591.77     56.41 o 
  -3  12  11       65.50       62.03      5.91 o 
  -2  12  11       46.19       38.40      4.47 o 
  -1  12  11       71.57       51.39      3.88 o 
   0  12  11       90.59       85.54      5.71 o 
   1  12  11        7.50        3.24      3.38 o 
   2  12  11      311.61      308.62     10.32 o 
   3  12  11       77.69       90.39      4.83 o 
   4  12  11       27.46       21.69      9.68 o 
  -6  13  11       14.07       12.47      6.51 o 
  -5  13  11      239.51      239.54     11.19 o 
  -4  13  11        0.00        2.31      5.73 o 
  -3  13  11       23.94       27.67      7.21 o 
  -2  13  11      222.74      243.91     12.21 o 
  -1  13  11      274.72      268.82      9.28 o 
   0  13  11      231.35      240.43      7.62 o 
   1  13  11      135.73      133.39      5.55 o 
   2  13  11      102.04      112.61      7.17 o 
   3  13  11      225.93      235.77     12.14 o 
   4  13  11        9.12        4.68      5.63 o 
  -6  14  11       78.22       83.03      7.80 o 
  -5  14  11      102.79      106.09      8.12 o 
  -4  14  11      496.65      522.90     32.99 o 
  -3  14  11      753.39      761.80     40.03 o 
  -2  14  11       81.29       88.60      3.96 o 
  -1  14  11        0.22        1.42      1.86 o 
   0  14  11      118.98      117.68      5.46 o 
   1  14  11      138.25      141.02      5.98 o 
   2  14  11        5.31        4.15      2.64 o 
   3  14  11      545.51      586.40     20.42 o 
  -5  15  11        7.34        6.97      3.25 o 
  -4  15  11       14.81       12.55      4.80 o 
  -3  15  11       79.61       62.25     18.02 o 
  -2  15  11        2.07        2.41      2.00 o 
  -1  15  11       37.82       29.38      6.63 o 
   0  15  11      285.89      297.76      8.08 o 
   1  15  11       19.69       20.98      4.77 o 
   2  15  11      113.05      124.33      5.63 o 
   3  15  11      724.05      730.50     28.93 o 
  -4  16  11       41.10       27.26      9.26 o 
  -3  16  11       18.85       23.60      6.84 o 
  -2  16  11      120.12      122.72      5.02 o 
  -1  16  11      266.34      273.81      8.38 o 
   0  16  11        9.98        6.44      2.49 o 
   1  16  11      339.28      313.22     14.11 o 
   2  16  11        8.48        5.20      3.26 o 
  -4  17  11        5.24       11.63      5.01 o 
  -3  17  11        1.94        2.02      3.46 o 
  -2  17  11       20.81       17.51      4.85 o 
  -1  17  11       11.84       10.48      3.70 o 
   0  17  11      175.81      177.08      5.77 o 
   1  17  11        8.10        5.90      3.80 o 
   2  17  11       58.06       67.42      5.42 o 
  -3  18  11       36.24       45.37      8.67 o 
  -2  18  11       38.04       34.19     12.28 o 
  -1  18  11      288.42      282.22      7.72 o 
   0  18  11       16.54       10.04      4.86 o 
   1  18  11      128.00      132.20     12.04 o 
  -8   0  12      620.41      600.34     28.44 o 
  -6   0  12       57.57       58.60      6.17 o 
  -4   0  12      202.55      195.55     46.74 o 
  -2   0  12      734.49      788.29     19.96 o 
   0   0  12     2254.67     2101.10     44.65 o 
   2   0  12        0.25        1.56      6.17 o 
   4   0  12       89.61       89.56      9.73 o 
  -8   1  12        0.26        0.56      3.47 o 
  -7   1  12       81.58       70.38      5.96 o 
  -6   1  12      488.50      516.69     22.55 o 
  -5   1  12       12.38       15.12      3.98 o 
  -4   1  12      129.54      110.16      4.41 o 
  -3   1  12      105.27      109.06      6.12 o 
  -2   1  12     1434.02     1544.52     63.61 o 
  -1   1  12        4.04        1.61      2.79 o 
   0   1  12     1671.32     1649.98     46.52 o 
   1   1  12      274.21      219.18      8.58 o 
   2   1  12        4.57        5.11      4.53 o 
   3   1  12      154.00      156.05     12.66 o 
   4   1  12       64.99       50.76     13.78 o 
   5   1  12      111.95      118.17     12.02 o 
  -7   2  12      127.82      124.89      7.41 o 
  -6   2  12      806.36      854.09     29.01 o 
  -5   2  12       59.16       63.76      4.67 o 
  -4   2  12       38.47       42.03     10.39 o 
  -3   2  12      379.13      380.91     10.77 o 
  -2   2  12      175.94      165.93      6.63 o 
  -1   2  12     1404.98     1429.97     34.03 o 
   0   2  12      208.61      203.62      9.86 o 
   1   2  12        7.90        7.77      2.97 o 
   2   2  12       12.82       14.36      7.30 o 
   3   2  12      103.33       75.11      7.12 o 
   4   2  12        2.66        2.58      4.69 o 
   5   2  12      237.43      249.99     15.18 o 
  -7   3  12       89.20       92.51      6.10 o 
  -6   3  12       45.44       39.24     10.74 o 
  -5   3  12      367.22      350.60     10.90 o 
  -4   3  12      417.29      432.37     11.30 o 
  -3   3  12       26.47       26.86      5.90 o 
  -2   3  12       31.10       32.84      7.93 o 
  -1   3  12     2545.38     2541.29     43.50 o 
   0   3  12      125.62      129.97      6.47 o 
   1   3  12       77.53       78.17      5.22 o 
   2   3  12       90.86      111.70     29.38 o 
   3   3  12      184.58      179.56     11.51 o 
   4   3  12       32.66       37.56     10.30 o 
   5   3  12       22.56       20.75      7.97 o 
  -7   4  12        0.97        2.96      1.95 o 
  -6   4  12        3.44        1.37      1.35 o 
  -5   4  12       91.01       88.23      5.87 o 
  -4   4  12       77.68       78.49      5.95 o 
  -3   4  12      819.50      803.06     26.60 o 
  -2   4  12      524.61      507.75     13.54 o 
  -1   4  12       12.81       12.67      3.86 o 
   0   4  12       69.34       59.88      5.68 o 
   1   4  12       16.27        8.28      3.01 o 
   2   4  12       59.81       54.94     17.04 o 
   3   4  12       42.96       43.90     14.97 o 
   4   4  12       30.95       22.61      7.21 o 
   5   4  12        8.39        5.63      5.06 o 
  -7   5  12      215.64      228.02     12.80 o 
  -6   5  12       50.25       48.70      3.33 o 
  -5   5  12      622.73      629.56     17.79 o 
  -4   5  12       12.08       14.51      4.05 o 
  -3   5  12      386.97      363.81      9.94 o 
  -2   5  12      502.09      477.08     13.14 o 
  -1   5  12      699.21      669.08     17.17 o 
   0   5  12        3.57        6.09      2.70 o 
   1   5  12        9.09        3.99      2.25 o 
   2   5  12      138.06      122.64     22.18 o 
   3   5  12      253.12      298.06     20.42 o 
   4   5  12       39.20       34.83      9.16 o 
   5   5  12      374.28      424.34     26.37 o 
  -7   6  12       13.94        8.02      4.20 o 
  -6   6  12       50.55       51.64      5.84 o 
  -5   6  12      294.61      292.83     12.07 o 
  -4   6  12      525.55      511.48     19.97 o 
  -3   6  12       30.84       31.97      9.07 o 
  -2   6  12      129.45      129.60      5.04 o 
  -1   6  12       43.18       39.93      8.92 o 
   0   6  12      101.12      105.68      5.51 o 
   1   6  12        5.96        6.76      2.99 o 
   2   6  12      131.43      118.14      7.94 o 
   3   6  12        0.33        3.41      3.14 o 
   4   6  12      173.72      208.58     13.77 o 
   5   6  12       51.55       51.13      7.49 o 
  -7   7  12       29.32       30.41     11.28 o 
  -6   7  12       33.78       27.54      8.64 o 
  -5   7  12        0.39       -0.01      2.42 o 
  -4   7  12      182.52      186.13      8.18 o 
  -3   7  12      513.59      529.24     14.03 o 
  -2   7  12        9.20       11.45      4.42 o 
  -1   7  12      374.74      339.38     10.19 o 
   0   7  12      279.57      252.29      7.98 o 
   1   7  12        9.86       12.60      3.78 o 
   2   7  12       17.36       22.61      8.06 o 
   3   7  12        0.46        1.29      5.09 o 
   4   7  12      267.95      274.14     16.53 o 
   5   7  12       28.22       27.04     10.89 o 
  -7   8  12       44.63       41.95     13.48 o 
  -6   8  12      336.53      332.88     16.98 o 
  -5   8  12      164.51      168.51      6.63 o 
  -4   8  12       15.59       14.93      3.74 o 
  -3   8  12      794.45      801.12     37.45 o 
  -2   8  12      403.62      374.87     21.30 o 
  -1   8  12      438.66      410.64     19.07 o 
   0   8  12     1222.47     1132.87     37.37 o 
   1   8  12        4.83       13.95      5.54 o 
   2   8  12      665.90      735.82     26.28 o 
   3   8  12        0.81       -0.58      3.99 o 
   4   8  12      286.65      333.18     21.34 o 
  -7   9  12       47.74       34.89     14.25 o 
  -6   9  12      189.95      199.04     12.11 o 
  -5   9  12       23.22       18.18      5.29 o 
  -4   9  12       15.68       13.73      3.87 o 
  -3   9  12      224.19      234.69      9.53 o 
  -2   9  12      138.45      151.43      8.13 o 
  -1   9  12        0.22        0.03      3.43 o 
   0   9  12      338.39      353.82     12.66 o 
   1   9  12       10.59        8.31      2.96 o 
   2   9  12      184.53      165.53      6.35 o 
   3   9  12      177.89      201.72      8.13 o 
   4   9  12        6.19        4.26      3.30 o 
  -6  10  12      405.12      407.33     24.78 o 
  -5  10  12        0.83        2.10      2.04 o 
  -4  10  12      666.47      662.55     23.36 o 
  -3  10  12      106.97      102.09      6.72 o 
  -2  10  12      322.85      350.35     11.23 o 
  -1  10  12        7.95        8.48      4.19 o 
   0  10  12      129.38      150.50      8.58 o 
   1  10  12       73.28       70.69      6.75 o 
   2  10  12      124.90      109.84      5.79 o 
   3  10  12      164.03      160.86      7.06 o 
   4  10  12       11.95       10.47      4.67 o 
  -6  11  12       15.33       12.26      5.63 o 
  -5  11  12       75.28       76.47     21.98 o 
  -4  11  12      381.82      379.63     12.15 o 
  -3  11  12      255.65      245.91      9.68 o 
  -2  11  12       27.82       22.12      5.01 o 
  -1  11  12       86.60       76.04      5.59 o 
   0  11  12       99.54       81.28      8.47 o 
   1  11  12      477.39      513.06     18.37 o 
   2  11  12       23.08       18.43      6.26 o 
   3  11  12       69.50       67.19      5.64 o 
   4  11  12        0.50        3.32      4.62 o 
  -6  12  12       21.74       13.43      9.10 o 
  -5  12  12      270.43      283.38     19.04 o 
  -4  12  12        7.51        5.23      4.02 o 
  -3  12  12     1134.01     1210.76     41.01 o 
  -2  12  12        4.44        4.02      2.28 o 
  -1  12  12       44.30       27.64      6.72 o 
   0  12  12       15.23       21.08      5.93 o 
   1  12  12       61.43       63.96      5.22 o 
   2  12  12      201.44      197.94      5.91 o 
   3  12  12       20.11       17.02      7.75 o 
  -5  13  12       13.48       17.48      5.32 o 
  -4  13  12       32.26       34.61     11.42 o 
  -3  13  12       20.15       18.92      9.44 o 
  -2  13  12       17.64       14.52      5.11 o 
  -1  13  12       26.76       34.35     10.00 o 
   0  13  12        4.93        5.68      2.29 o 
   1  13  12      338.95      391.15      9.22 o 
   2  13  12        7.29        3.36      2.40 o 
   3  13  12      146.33      152.53     16.42 o 
  -5  14  12        7.57        7.50      4.66 o 
  -4  14  12       19.84       15.27      5.49 o 
  -3  14  12        4.98        4.29      3.10 o 
  -2  14  12       18.14       12.53      2.86 o 
  -1  14  12      322.28      307.58      8.69 o 
   0  14  12      149.20      156.00      5.88 o 
   1  14  12      104.64      116.63      6.85 o 
   2  14  12        5.19        4.31      2.86 o 
   3  14  12       96.95      118.08      7.55 o 
  -4  15  12      646.96      691.92     43.66 o 
  -3  15  12        5.09       -0.42      3.10 o 
  -2  15  12      255.71      260.76      9.46 o 
  -1  15  12       56.17       66.42      4.07 o 
   0  15  12      235.58      242.52      7.77 o 
   1  15  12      100.18      104.51      5.31 o 
   2  15  12       19.82       15.12      6.84 o 
  -4  16  12        9.65        4.98      7.67 o 
  -3  16  12      172.99      167.58      8.12 o 
  -2  16  12        1.33        1.57      2.41 o 
  -1  16  12        0.99       -0.68      2.03 o 
   0  16  12       70.22       90.71      4.11 o 
   1  16  12      115.63      112.22      8.23 o 
  -3  17  12       80.03      105.49     10.60 o 
  -2  17  12      350.23      354.53     12.93 o 
  -1  17  12        0.02        2.06      2.47 o 
   0  17  12       59.24       54.36      4.73 o 
  -7   0  13      170.69      155.35     13.09 o 
  -5   0  13      401.99      396.05     25.02 o 
  -3   0  13     1864.10     1786.19    108.12 o 
  -1   0  13      699.20      662.63     21.96 o 
   1   0  13        2.51       14.90      7.47 o 
   3   0  13      820.16      840.61     30.93 o 
  -7   1  13        5.00        2.80      2.90 o 
  -6   1  13       23.47       19.26      7.73 o 
  -5   1  13       13.67        9.44      6.10 o 
  -4   1  13      123.34      125.48      7.06 o 
  -3   1  13      385.71      390.08     10.98 o 
  -2   1  13      975.93      960.58     38.56 o 
  -1   1  13      191.16      178.30      8.98 o 
   0   1  13       31.31       38.89      8.98 o 
   1   1  13      558.71      548.38     19.74 o 
   2   1  13        0.75        4.19      2.75 o 
   3   1  13        5.82        9.76      3.66 o 
   4   1  13       73.41       60.61     25.51 o 
  -7   2  13        0.12        1.08      2.47 o 
  -6   2  13        0.01        0.40      1.51 o 
  -5   2  13        2.71        2.55      1.69 o 
  -4   2  13        7.96        4.59      1.85 o 
  -3   2  13       57.29       56.13     13.71 o 
  -2   2  13      669.64      705.83     21.32 o 
  -1   2  13      237.79      249.19      8.28 o 
   0   2  13      629.99      587.16     18.90 o 
   1   2  13      219.05      217.85     10.52 o 
   2   2  13       22.63       21.96      8.38 o 
   3   2  13       84.78       73.02     17.89 o 
   4   2  13        8.84        1.75      5.02 o 
  -7   3  13      182.93      189.65      7.73 o 
  -6   3  13        7.56        7.61      3.79 o 
  -5   3  13      181.72      163.40      7.48 o 
  -4   3  13      492.97      505.22     14.56 o 
  -3   3  13      251.76      233.03     11.43 o 
  -2   3  13      485.11      480.21     15.19 o 
  -1   3  13       55.93       30.87      8.68 o 
   0   3  13       84.31       84.24     11.73 o 
   1   3  13       93.81       97.99      5.09 o 
   2   3  13      293.65      332.03     15.01 o 
   3   3  13       93.65      113.00     10.28 o 
   4   3  13       65.97       44.61     18.39 o 
  -7   4  13       31.77       30.90      9.26 o 
  -6   4  13       58.89       54.95      5.61 o 
  -5   4  13        1.75        4.30      2.17 o 
  -4   4  13        0.81        3.06      2.34 o 
  -3   4  13        0.10        0.79      3.43 o 
  -2   4  13     1046.89     1067.81     39.35 o 
  -1   4  13       57.90       48.68      6.11 o 
   0   4  13       10.09       22.67      8.30 o 
   1   4  13       11.45        6.36      2.61 o 
   2   4  13       27.52       34.76     10.33 o 
   3   4  13       83.29      114.70     10.39 o 
   4   4  13       29.71       26.69      8.99 o 
  -7   5  13        6.53        2.06      2.12 o 
  -6   5  13      431.85      460.66     14.14 o 
  -5   5  13      339.22      322.51      8.84 o 
  -4   5  13       10.50        7.85      3.95 o 
  -3   5  13      866.65      882.27     23.69 o 
  -2   5  13       73.65       68.20      5.18 o 
  -1   5  13        0.76        0.02      3.64 o 
   0   5  13        0.04        2.89      2.05 o 
   1   5  13      134.14      134.03      6.75 o 
   2   5  13      515.11      556.93     25.19 o 
   3   5  13       20.21       12.46      8.86 o 
   4   5  13       94.93       85.04      8.75 o 
  -7   6  13      106.51      108.52     13.26 o 
  -6   6  13        3.60        4.74      2.35 o 
  -5   6  13      389.71      385.89     11.81 o 
  -4   6  13      676.21      696.48     25.99 o 
  -3   6  13       11.74       11.72      3.75 o 
  -2   6  13       14.61       11.56      3.66 o 
  -1   6  13      120.53      107.62      7.61 o 
   0   6  13     1512.74     1524.68     40.36 o 
   1   6  13        2.66        1.37      2.61 o 
   2   6  13       54.27       87.16     10.72 o 
   3   6  13        5.60       12.34      6.57 o 
   4   6  13        9.00        4.49      3.18 o 
  -6   7  13        5.65        5.47      3.10 o 
  -5   7  13      149.34      147.93      9.28 o 
  -4   7  13       28.96       22.96      5.86 o 
  -3   7  13        5.78        5.35      2.49 o 
  -2   7  13      360.42      367.78     12.48 o 
  -1   7  13        0.54        1.99      2.84 o 
   0   7  13      328.16      287.22     10.33 o 
   1   7  13      250.16      261.62      9.13 o 
   2   7  13       12.71        6.19      6.72 o 
   3   7  13      152.69      173.17     16.38 o 
   4   7  13      110.38      133.04     10.42 o 
  -6   8  13      264.11      263.82     14.90 o 
  -5   8  13      163.87      163.22      8.53 o 
  -4   8  13      506.05      533.53     19.73 o 
  -3   8  13        1.87        5.84      2.75 o 
  -2   8  13      203.50      180.47     10.27 o 
  -1   8  13      215.75      204.53     12.97 o 
   0   8  13       26.30       27.17      8.07 o 
   1   8  13       94.99      110.63      5.48 o 
   2   8  13       19.61       11.12      6.53 o 
   3   8  13       99.11       99.25      7.27 o 
   4   8  13       19.49       26.01      8.91 o 
  -6   9  13       31.07       30.31      8.98 o 
  -5   9  13      346.96      341.76     12.86 o 
  -4   9  13        0.65        0.94      2.23 o 
  -3   9  13      169.69      152.06      6.85 o 
  -2   9  13      169.71      143.57     10.71 o 
  -1   9  13      180.14      212.48      9.76 o 
   0   9  13       42.08       44.69     10.42 o 
   1   9  13       79.83       78.58      4.72 o 
   2   9  13       18.59       20.20      6.17 o 
   3   9  13      282.99      340.79     18.73 o 
  -6  10  13        3.73        2.61      3.15 o 
  -5  10  13      293.87      287.98     18.63 o 
  -4  10  13        0.12        1.74      2.07 o 
  -3  10  13      773.12      725.89     18.26 o 
  -2  10  13      201.72      209.81      9.47 o 
  -1  10  13      183.73      173.08      6.52 o 
   0  10  13      202.98      189.33      8.37 o 
   1  10  13       24.52       23.93      8.24 o 
   2  10  13       29.63       47.71     14.21 o 
   3  10  13       50.78       41.73     16.98 o 
  -5  11  13       84.80       70.87     10.88 o 
  -4  11  13      194.44      183.26     10.43 o 
  -3  11  13        7.63       11.15      4.26 o 
  -2  11  13       35.78       39.73      9.71 o 
  -1  11  13      138.84      150.86      7.03 o 
   0  11  13       78.52       84.75      7.04 o 
   1  11  13       11.87        6.55      2.83 o 
   2  11  13        1.27        2.26      2.73 o 
   3  11  13        1.07        3.02      3.10 o 
  -5  12  13       57.76       60.43      6.59 o 
  -4  12  13      261.01      260.93     23.80 o 
  -3  12  13       16.79       15.39      5.54 o 
  -2  12  13      150.73      158.93      6.51 o 
  -1  12  13        0.63        2.00      2.72 o 
   0  12  13      316.78      328.87     10.22 o 
   1  12  13      145.28      146.03      6.49 o 
   2  12  13       50.84       43.56     14.94 o 
  -5  13  13        1.58        3.77      2.45 o 
  -4  13  13       29.61       30.53      8.22 o 
  -3  13  13       44.67       37.96      8.66 o 
  -2  13  13      141.22      155.02      6.46 o 
  -1  13  13      332.61      348.72     25.48 o 
   0  13  13       83.36       85.54      6.03 o 
   1  13  13      133.57      133.10      7.88 o 
   2  13  13      121.45      114.33      5.09 o 
  -4  14  13        0.01        0.91      3.29 o 
  -3  14  13       65.76       53.15     19.69 o 
  -2  14  13        0.58       -1.07      4.36 o 
  -1  14  13       12.33       16.07      2.92 o 
   0  14  13      136.90      142.59      5.37 o 
   1  14  13       68.88       78.80      5.24 o 
  -3  15  13        0.65        2.56      5.07 o 
  -2  15  13      202.21      202.44     11.04 o 
  -1  15  13      231.42      233.53      6.48 o 
   0  15  13        1.07        4.28      2.59 o 
   1  15  13      196.99      214.19      7.09 o 
  -2  16  13       18.30       17.75      4.66 o 
  -1  16  13       13.30       15.18      4.20 o 
  -6   0  14       27.66       19.67     10.68 o 
  -4   0  14      479.68      474.87     34.43 o 
  -2   0  14     4206.89     4396.80     53.27 o 
   0   0  14       53.65       39.83     34.33 o 
   2   0  14       31.21       15.46      6.07 o 
   4   0  14      145.46      175.02     13.66 o 
  -7   1  14        3.34        0.83      2.32 o 
  -6   1  14      110.83      107.20      5.19 o 
  -5   1  14      228.26      232.02     10.02 o 
  -4   1  14      406.52      389.04     15.84 o 
  -3   1  14      127.07      138.71     10.14 o 
  -2   1  14        1.35        3.82      2.86 o 
  -1   1  14       47.34       30.18      6.50 o 
   0   1  14       51.17       59.14      6.25 o 
   1   1  14       60.17       50.91     17.66 o 
   2   1  14       15.96        6.99      4.29 o 
   3   1  14      303.97      285.24     13.15 o 
   4   1  14        4.07        2.36      4.54 o 
  -6   2  14       24.48       22.29      9.96 o 
  -5   2  14       32.76       25.83      5.98 o 
  -4   2  14     1658.64     1814.35     64.54 o 
  -3   2  14     1255.63     1278.85     35.19 o 
  -2   2  14        0.15       -0.22      3.10 o 
  -1   2  14      107.64      132.90      6.54 o 
   0   2  14        3.14        6.31      2.06 o 
   1   2  14       19.25       16.73      7.21 o 
   2   2  14       69.52       65.35     16.46 o 
   3   2  14       82.35       95.11      9.57 o 
   4   2  14       13.37       14.17      7.07 o 
  -6   3  14       55.04       50.05     13.34 o 
  -5   3  14      440.66      453.83     11.49 o 
  -4   3  14        7.03        9.15      3.62 o 
  -3   3  14       98.62       93.16      6.11 o 
  -2   3  14      128.43      110.02      5.50 o 
  -1   3  14       51.50       45.47     12.55 o 
   0   3  14        4.09        0.08      2.42 o 
   1   3  14       16.91        6.26      6.06 o 
   2   3  14       24.89       17.96      7.68 o 
   3   3  14       51.12       43.47     16.46 o 
   4   3  14        0.30        2.79      4.13 o 
  -6   4  14       14.06        6.47      4.10 o 
  -5   4  14       67.54       63.37      5.56 o 
  -4   4  14      410.49      405.85     16.02 o 
  -3   4  14      443.45      413.49     14.23 o 
  -2   4  14        3.10        4.73      2.12 o 
  -1   4  14       68.12       73.05      5.92 o 
   0   4  14       30.39       28.61      8.09 o 
   1   4  14      355.55      375.56     24.68 o 
   2   4  14       14.73       14.33      4.29 o 
   3   4  14        0.60        3.26      4.40 o 
   4   4  14        2.50       -3.15      5.16 o 
  -6   5  14       24.46       13.94      6.53 o 
  -5   5  14       11.55       13.38      3.74 o 
  -4   5  14        5.64        4.61      3.03 o 
  -3   5  14       72.12       72.80      5.08 o 
  -2   5  14       21.40       20.77      5.18 o 
  -1   5  14        3.52        3.63      2.29 o 
   0   5  14        0.84        1.63      1.78 o 
   1   5  14        0.04        3.01      2.87 o 
   2   5  14       69.03       65.24     14.99 o 
   3   5  14       72.71       82.68     13.15 o 
  -6   6  14      282.50      273.19      9.57 o 
  -5   6  14       50.08       46.19      4.66 o 
  -4   6  14      724.70      738.25     16.48 o 
  -3   6  14        0.85        4.08      2.44 o 
  -2   6  14        8.00        4.06      2.02 o 
  -1   6  14       51.28       50.87     13.49 o 
   0   6  14       29.29       31.62      7.50 o 
   1   6  14       64.21       69.37     21.05 o 
   2   6  14       89.62       73.24     14.81 o 
   3   6  14       15.17        9.14      5.71 o 
  -6   7  14      105.78      104.59      6.46 o 
  -5   7  14      284.27      286.40     10.44 o 
  -4   7  14        1.99        0.50      2.53 o 
  -3   7  14        0.54        2.94      2.44 o 
  -2   7  14      148.12      153.46      7.23 o 
  -1   7  14        3.93        4.25      2.35 o 
   0   7  14      210.08      218.07     16.07 o 
   1   7  14       14.07       20.06      5.31 o 
   2   7  14      539.54      575.38     20.75 o 
   3   7  14      189.13      214.35     10.28 o 
  -6   8  14       17.95       10.58      5.59 o 
  -5   8  14      220.22      203.98     13.98 o 
  -4   8  14       38.58       28.76      7.40 o 
  -3   8  14      207.20      192.11      7.24 o 
  -2   8  14      905.60      871.01     18.31 o 
  -1   8  14       11.59       14.27      3.85 o 
   0   8  14        0.43        2.40      2.66 o 
   1   8  14       11.09       16.57      5.08 o 
   2   8  14       44.84       26.25      9.37 o 
   3   8  14        3.16        5.98      3.42 o 
  -5   9  14       43.16       32.19      9.74 o 
  -4   9  14      110.30       96.94      4.94 o 
  -3   9  14       83.80       77.72      6.05 o 
  -2   9  14      346.14      329.20     10.81 o 
  -1   9  14        2.06        4.04      2.68 o 
   0   9  14      420.05      445.85     12.12 o 
   1   9  14        4.82        6.59      3.95 o 
   2   9  14       29.16       26.60     12.50 o 
   3   9  14      100.61      110.06      7.19 o 
  -5  10  14        5.08        4.76      4.48 o 
  -4  10  14       96.42      111.35      5.46 o 
  -3  10  14        9.69       14.78      4.20 o 
  -2  10  14       65.07       74.82      6.68 o 
  -1  10  14      121.56      139.35      6.08 o 
   0  10  14      163.45      172.16      7.22 o 
   1  10  14      118.99      115.45      5.57 o 
   2  10  14       89.39       97.03      7.68 o 
  -5  11  14      477.84      438.77     15.58 o 
  -4  11  14        6.70        8.54      6.82 o 
  -3  11  14      129.41      138.85      5.87 o 
  -2  11  14      393.01      406.91     12.51 o 
  -1  11  14      208.74      212.54      8.90 o 
   0  11  14      175.94      183.55      8.26 o 
   1  11  14      158.62      163.63      5.64 o 
   2  11  14        9.26       12.02      6.49 o 
  -4  12  14       74.84       80.29     10.89 o 
  -3  12  14       28.21       29.56      8.98 o 
  -2  12  14       78.53       78.41      4.73 o 
  -1  12  14      230.28      258.19     12.46 o 
   0  12  14        0.56        1.79      2.19 o 
   1  12  14       13.29       10.59      4.38 o 
  -3  13  14      100.62      112.04      7.06 o 
  -2  13  14       33.90       35.67     10.17 o 
  -1  13  14       69.19       71.76      5.11 o 
   0  13  14       44.15       37.25      8.28 o 
   1  13  14       24.90       21.88      8.59 o 
  -3  14  14        0.08        1.30      1.90 o 
  -2  14  14      227.63      248.86     15.18 o 
  -1  14  14      204.45      232.97      8.12 o 
   0  14  14      101.41      102.30      7.77 o 
  -5   0  15     1887.32     1784.99     47.86 o 
  -3   0  15      113.26      106.83      7.89 o 
  -1   0  15       54.05       56.43     30.05 o 
   1   0  15      407.00      394.69     25.31 o 
   3   0  15      271.64      286.35     18.89 o 
  -6   1  15        7.66        5.50      2.80 o 
  -5   1  15      172.93      151.55     10.25 o 
  -4   1  15       78.79       70.88     12.80 o 
  -3   1  15       24.96       29.27     10.41 o 
  -2   1  15      106.20      104.91      6.40 o 
  -1   1  15        1.44        5.26      4.13 o 
   0   1  15        0.10       -0.65      4.60 o 
   1   1  15      397.16      412.63     17.30 o 
   2   1  15       15.63       19.98      9.37 o 
   3   1  15      599.46      664.89     22.40 o 
  -6   2  15      317.95      320.46     13.76 o 
  -5   2  15        9.05       11.51      4.74 o 
  -4   2  15      870.95      861.59     20.38 o 
  -3   2  15        0.14       -2.16      3.79 o 
  -2   2  15       29.27       23.09      7.08 o 
  -1   2  15      320.60      325.92     13.91 o 
   0   2  15       22.47       19.42      6.57 o 
   1   2  15        0.39        0.40      4.52 o 
   2   2  15        3.82        1.71      4.78 o 
   3   2  15        0.89        2.56      4.41 o 
  -6   3  15       21.86       10.17      6.49 o 
  -5   3  15      140.75      136.45      7.76 o 
  -4   3  15      332.02      320.46      9.97 o 
  -3   3  15      149.65      132.01      5.31 o 
  -2   3  15        1.56        2.06      2.25 o 
  -1   3  15       22.63       19.33      4.46 o 
   0   3  15      103.72      101.74      6.97 o 
   1   3  15       12.58        7.94      5.88 o 
   2   3  15        6.56        6.41      4.73 o 
   3   3  15       62.14       49.20     22.45 o 
  -6   4  15      506.49      504.53     14.50 o 
  -5   4  15      103.98      100.61      5.51 o 
  -4   4  15      226.25      221.26      8.01 o 
  -3   4  15       29.08       26.88      5.89 o 
  -2   4  15       17.47        6.74      2.38 o 
  -1   4  15        6.26        7.43      3.04 o 
   0   4  15      268.26      255.34     10.22 o 
   1   4  15       55.11       74.87     11.08 o 
   2   4  15      123.21      127.27      9.20 o 
   3   4  15        7.45        6.76      6.45 o 
  -5   5  15      278.73      297.67     13.56 o 
  -4   5  15      308.43      303.86     18.67 o 
  -3   5  15       20.88       16.93      6.95 o 
  -2   5  15       72.55       55.38     15.40 o 
  -1   5  15       34.46       36.42      7.80 o 
   0   5  15      274.69      337.08     11.48 o 
   1   5  15       22.68       25.30      7.79 o 
   2   5  15        0.00       -1.41      3.98 o 
  -5   6  15      274.25      268.26      8.69 o 
  -4   6  15       10.23       13.74      4.28 o 
  -3   6  15       30.73       28.57      6.48 o 
  -2   6  15       73.35       85.63     12.30 o 
  -1   6  15      121.94      125.68      5.19 o 
   0   6  15        4.04        3.05      3.33 o 
   1   6  15       12.16       11.29      5.28 o 
   2   6  15       76.83       58.31     20.86 o 
  -5   7  15       20.30       10.61      3.92 o 
  -4   7  15       82.45       71.25     15.61 o 
  -3   7  15        0.02        0.38      2.77 o 
  -2   7  15      434.69      418.66     12.03 o 
  -1   7  15        1.25        2.22      2.21 o 
   0   7  15       19.20       15.12      5.41 o 
   1   7  15      287.18      330.32     17.67 o 
   2   7  15      165.09      174.24      8.85 o 
  -5   8  15      111.76      102.06      7.22 o 
  -4   8  15        4.02        0.69      2.99 o 
  -3   8  15        3.26        3.31      2.68 o 
  -2   8  15      188.03      176.00      6.71 o 
  -1   8  15      209.06      236.66      8.46 o 
   0   8  15        7.87        7.51      3.51 o 
   1   8  15       13.33        7.98      3.90 o 
   2   8  15        3.47        8.81      4.83 o 
  -4   9  15        0.83        0.55      2.21 o 
  -3   9  15      282.93      288.56     12.70 o 
  -2   9  15        0.02        2.02      2.02 o 
  -1   9  15        4.22        3.34      2.66 o 
   0   9  15      112.30      123.93      6.27 o 
   1   9  15      486.23      567.06     18.03 o 
  -4  10  15      216.94      209.73      7.79 o 
  -3  10  15       50.38       43.95     10.70 o 
  -2  10  15       13.32       10.41      3.45 o 
  -1  10  15       28.30       23.87      5.85 o 
   0  10  15       59.20       34.97     12.63 o 
   1  10  15        6.70        6.87      3.35 o 
  -3  11  15       92.20       87.79      5.67 o 
  -2  11  15      186.51      198.79     12.20 o 
  -1  11  15       59.96       34.05     11.85 o 
   0  11  15       19.99       24.38      7.37 o 
  -2  12  15        4.66        5.40      2.26 o 
  -1  12  15       65.95       63.74      7.72 o 
  -4   0  16      765.01      752.01     49.73 o 
  -2   0  16      171.19      175.14     10.92 o 
   0   0  16       42.69       24.12     14.45 o 
   2   0  16       69.62       86.25     10.29 o 
  -5   1  16      124.59      107.91      6.43 o 
  -4   1  16      314.06      333.78     17.27 o 
  -3   1  16       13.36       17.29      7.35 o 
  -2   1  16       23.83       23.88      8.23 o 
  -1   1  16        0.02        1.70      3.71 o 
   0   1  16       19.62       16.68      6.29 o 
   1   1  16      226.07      229.39     14.01 o 
   2   1  16        0.58        2.00      3.34 o 
  -5   2  16      118.33      107.78     11.64 o 
  -4   2  16      212.23      209.46     12.42 o 
  -3   2  16       90.05      105.94      7.63 o 
  -2   2  16       49.95       40.98     10.41 o 
  -1   2  16        1.23       -0.85      3.20 o 
   0   2  16       28.68       24.02      8.44 o 
   1   2  16       81.72       83.32     14.82 o 
   2   2  16       47.66       55.25     22.81 o 
  -5   3  16       53.45       43.74     12.93 o 
  -4   3  16       80.31       81.75      5.09 o 
  -3   3  16       12.93       13.15      3.90 o 
  -2   3  16       79.74       88.99      6.98 o 
  -1   3  16      280.59      272.11      9.84 o 
   0   3  16       24.17       16.42      8.21 o 
   1   3  16      125.48      137.77     11.94 o 
   2   3  16        1.88        6.70      4.99 o 
  -5   4  16       42.44       40.52     12.51 o 
  -4   4  16        3.61        1.86      2.03 o 
  -3   4  16       90.72       87.92      9.08 o 
  -2   4  16        6.29        6.21      3.20 o 
  -1   4  16       24.25       23.60     13.12 o 
   0   4  16       23.57       25.89     13.01 o 
   1   4  16      158.27      188.60      9.01 o 
  -4   5  16       44.92       33.65      9.17 o 
  -3   5  16       59.58       51.14     11.36 o 
  -2   5  16        0.31        3.29      2.88 o 
  -1   5  16       53.99       36.32     12.22 o 
   0   5  16      199.13      217.35     13.08 o 
   1   5  16       11.44       16.13      5.71 o 
  -4   6  16       72.24       77.03      9.91 o 
  -3   6  16       82.01       73.66      7.29 o 
  -2   6  16       64.73       67.64     18.47 o 
  -1   6  16        2.71        5.52      3.61 o 
   0   6  16      145.21      123.81      6.91 o 
   1   6  16       65.99       62.96     21.03 o 
  -4   7  16       52.14       40.73     11.02 o 
  -3   7  16       18.02       14.94      5.07 o 
  -2   7  16       74.86       91.99      6.44 o 
  -1   7  16      119.04      143.47      9.80 o 
   0   7  16        7.15        5.99      2.62 o 
   1   7  16       12.93       18.57      7.15 o 
  -3   8  16       30.69       27.95      9.60 o 
  -2   8  16      170.12      155.18      7.88 o 
  -1   8  16       28.60       33.22     10.07 o 
   0   8  16      246.62      245.21      8.40 o 
  -3   9  16       80.61       59.23     12.55 o 
  -2   9  16        1.19       -0.88      3.51 o 
  -1   9  16       38.31       29.54     10.35 o 
  -3   0  17       96.15       89.02     14.02 o 
  -1   0  17       26.09       20.55     11.84 o 
  -3   1  17       43.60       44.89     15.34 o 
  -2   1  17       13.98       11.19      8.22 o 
  -1   1  17      198.55      204.10      9.27 o 
   0   1  17       13.75       13.77      8.12 o 
  -3   2  17        7.30        2.46      2.18 o 
  -2   2  17        5.17        3.99      2.19 o 
  -1   2  17      214.69      265.07     29.24 o 
   0   2  17       26.98       20.94     14.95 o 
  -3   3  17       36.08       19.45      5.58 o 
  -2   3  17      109.08      101.01      8.02 o 
  -1   3  17      158.09      166.40      7.46 o 
   0   3  17       20.71        9.92      6.17 o 
  -3   4  17       46.10       37.48      9.59 o 
  -2   4  17      193.13      188.02      9.55 o 
  -1   4  17        7.80        6.70      3.25 o 
  -2   5  17        1.10        4.35      2.66 o 
  -1   5  17        0.07       -0.48      2.57 o 
                                                 
